# Supplementary material for: Plasma membrane damage limits cytoplasmic delivery by conventional cell penetrating peptides
Source: PLoS One. 2024 Sep 3;19(9):e0305848. doi: 10.1371/journal.pone.0305848 (PMC11371239; doi:10.1371/journal.pone.0305848)
Supplement: S1 Data — (XLSX) [file pone.0305848.s018.xlsx]

## Sheet: Figure 1
NanoGlo - Raw data		Internalization
Time (h)	OctoR-HiBiT			P16-HiBiT			L17E-HiBiT			Lyco-HiBiT			TP10-HiBiT			MelP5-HiBiT			pHD24-HiBiT			TP3-HiBiT			NRTN-HiBiT			Control-HiBiT			HiBiT-OctoR			HiBiT-P16			HiBiT-L17E			HiBiT-Lyco			HiBiT-TP10			HiBiT-MelP5			HiBiT-pHD24
0	380	17172	8968	404	13116	14112	488	3828	7864	2244	2328	8436	892	1592	4872	760	3692	8552	2648	3244	6136	996	2276	8748	188	3612	52772	280	1708	22200	208	268	9692	168	12024	9272	152	8244	13192	196	3956	9888	144	4160	1788	180	2636	712	148
0.5	1308792	3771808	3765324	1016968	3246824	3807616	372984	1670152	2177972	930132	4634660	2722212	656880	3308392	3604908	918768	4049248	3812448	24340	424472	373232	2267512	5298204	5561680	97452	748316	610180	13948	452072	387672	893928	3261916	4459244	96004	710648	905056	630336	2706316	4422208	588168	2667376	4402552	485848	2085876	3470204	17284	368372	107588	20256
1	742848	2691080	2421864	1089608	3048064	3744724	486588	1319960	2277060	119716	2180464	879884	345848	2284580	2782140	385240	2492072	2499928	75188	115524	165104	1163640	5560748	6065640	172420	519852	611812	308592	62932	153140	583184	2641792	3448820	77948	3265340	529904	601056	1308076	2732612	244404	2252888	1893620	398088	2345344	3146144	23516	2465556	232632	41592
2	162212	1140352	454460	523940	2900644	3407056	474876	1293168	2209556	37184	245340	484372	131748	741184	767120	65168	776728	342044	439844	359236	87036	88812	1066132	471936	254184	647432	498476	32864	796812	131952	152148	765812	1172872	272468	256196	206536	121600	587348	816252	12468	247384	296424	319060	1277448	1633656	11752	294972	92340	236980
4	158224	269676	685068	191172	667936	1201704	379980	1493812	2002568	12448	134296	91668	46056	371236	462116	15540	235312	230388	130660	357600	332672	18644	150608	90684	51608	802100	444060	50112	1145820	621012	85968	474924	421088	52232	479612	199700	57776	571968	464716	3112	33296	96612	117008	773320	813172	4416	176868	88940	45816
6	82212	549520	537460	190436	611100	702052	331348	1080340	1235744	10008	62536	114720	32428	225308	315380	11560	107152	219980	131232	591800	166416	9504	41476	64048	132724	645548	313684	95936	279028	169576	371744	784508	126336	265204	753668	124036	100324	369676	306060	2624	10216	35700	176448	582996	766372	16972	230100	83708	374536
Subtract average background
Average background	Expt 1	Expt 2	Expt 3
CPP-HiBiT	928	5256.8	14266
HiBiT-CPP	165.2	9755.2	5415.2
Time (h)	OctoR-HiBiT			P16-HiBiT			L17E-HiBiT			Lyco-HiBiT			TP10-HiBiT			MelP5-HiBiT			pHD24-HiBiT			TP3-HiBiT			NRTN-HiBiT			Control-HiBiT			HiBiT-OctoR			HiBiT-P16			HiBiT-L17E			HiBiT-Lyco			HiBiT-TP10			HiBiT-MelP5			HiBiT-pHD24
0	-548	11915.2	-5298	-524	7859.2	-154	-440	-1428.8	-6402	1316	-2928.8	-5830	-36	-3664.8	-9394	-168	-1564.8	-5714	1720	-2012.8	-8130	68	-2980.8	-5518	-740	-1644.8	38506	-648	-3548.8	7934	42.8	-9487.2	4276.8	2.8	2268.8	3856.8	-13.2	-1511.2	7776.8	30.8	-5799.2	4472.8	-21.2	-5595.2	-3627.2	14.8	-7119.2	-4703.2	-17.2
0.5	1307864	3.76655e+06	3751058	1016040	3.24157e+06	3793350	372056	1.6649e+06	2163706	929204	4.6294e+06	2707946	655952	3.30314e+06	3590642	917840	4.04399e+06	3798182	23412	419215	358966	2266584	5.29295e+06	5547414	96524	743059	595914	13020	446815	373406	893763	3.25216e+06	4.45383e+06	95838.8	700893	899641	630171	2.69656e+06	4.41679e+06	588003	2.65762e+06	4.39714e+06	485683	2.07612e+06	3.46479e+06	17118.8	358617	102173	20090.8
1	741920	2.68582e+06	2407598	1088680	3.04281e+06	3730458	485660	1.3147e+06	2262794	118788	2.17521e+06	865618	344920	2.27932e+06	2767874	384312	2.48682e+06	2485662	74260	110267	150838	1162712	5.55549e+06	6051374	171492	514595	597546	307664	57675.2	138874	583019	2.63204e+06	3.4434e+06	77782.8	3.25558e+06	524489	600891	1.29832e+06	2.7272e+06	244239	2.24313e+06	1.8882e+06	397923	2.33559e+06	3.14073e+06	23350.8	2.4558e+06	227217	41426.8
2	161284	1.1351e+06	440194	523012	2.89539e+06	3392790	473948	1.28791e+06	2195290	36256	240083	470106	130820	735927	752854	64240	771471	327778	438916	353979	72770	87884	1.06088e+06	457670	253256	642175	484210	31936	791555	117686	151983	756057	1.16746e+06	272303	246441	201121	121435	577593	810837	12302.8	237629	291009	318895	1.26769e+06	1.62824e+06	11586.8	285217	86924.8	236815
4	157296	264419	670802	190244	662679	1187438	379052	1.48856e+06	1988302	11520	129039	77402	45128	365979	447850	14612	230055	216122	129732	352343	318406	17716	145351	76418	50680	796843	429794	49184	1.14056e+06	606746	85802.8	465169	415673	52066.8	469857	194285	57610.8	562213	459301	2946.8	23540.8	91196.8	116843	763565	807757	4250.8	167113	83524.8	45650.8
6	81284	544263	523194	189508	605843	687786	330420	1.07508e+06	1221478	9080	57279.2	100454	31500	220051	301114	10632	101895	205714	130304	586543	152150	8576	36219.2	49782	131796	640291	299418	95008	273771	155310	371579	774753	120921	265039	743913	118621	100159	359921	300645	2458.8	460.8	30284.8	176283	573241	760957	16806.8	220345	78292.8	374371
HiBiT baseline - show background subtracted RLU
Time (h)	HiBiT
0	-648	-3548.8	7934	-25.2	13344.8	-1983.2
0.5	13020	446815	373406	32938.8	805921	185937
1	307664	57675.2	138874	258955	52972.8	116577
2	31936	791555	117686	289459	962885	394349
4	49184	1.14056e+06	606746	74078.8	755621	154529
6	95008	273771	155310	33658.8	309569	289593
CellTiterGlo - Raw data		Viability
Time (h)	OctoR-HiBiT			P16-HiBiT			L17E-HiBiT			Lyco-HiBiT			TP10-HiBiT			MelP5-HiBiT			pHD24-HiBiT			TP3-HiBiT			NRTN-HiBiT			Control-HiBiT			HiBiT-OctoR			HiBiT-P16			HiBiT-L17E			HiBiT-Lyco			HiBiT-TP10			HiBiT-MelP5			HiBiT-pHD24
0	2796556	3111476	3200312	2761508	3141552	3198120	2639684	2964972	3199468	2645956	2922500	3150992	2669936	2993136	3209288	2784436	3187924	3184628	2376160	3069016	3089524	2683124	2842576	3230724	2555976	3268068	3182940	2619996	3049460	3214736	2587156	2866784	3075892	2308020	2666440	3127616	2149612	2719856	3072396	2048444	2496156	3128144	2392612	2641364	3050888	2234676	2566692	3073084	2227596
0.5	2475036	2954972	2814940	2768792	3047888	3038956	2745796	3116512	2964588	58508	399088	222688	1092696	1561936	1482408	644452	1012064	925892	2747028	3147800	3195148	1058112	1349600	1398404	2805420	3126892	3300224	2677356	3215952	3160172	1930108	2287228	2752188	2387256	3071888	3159756	1405656	1620684	1926752	604460	861664	767996	1497456	2181664	2492396	2253732	3011844	3270600	2354936
1	2489940	2826636	3001512	2613848	3028212	3101108	2637988	3176620	3432512	20312	46328	64404	651268	992304	1196416	173748	336404	504816	2707676	3275296	3477732	401456	430828	607092	2695840	3346932	3466268	2597908	3170492	3185548	1975676	2455232	2826756	2352976	3169876	3380060	1095040	1223508	1560268	92268	254828	211876	1247540	1954960	2417532	2404224	3089432	3307152	2454940
2	2543788	2891440	3122520	2496620	3090980	3061852	2639752	3646088	3323732	16172	31264	35688	246444	694592	766652	25340	72704	91640	2645136	3293692	3701092	177908	176344	408912	2728260	3491588	3541036	2644792	3170132	3268368	1910524	2502800	2943988	2595488	3246600	3396560	715072	1007628	1195812	18828	56968	52752	713284	1606112	1867336	2622976	3293156	3559812	2565656
4	2479824	2890892	3262600	2384812	2877532	2954924	2382884	3060340	3089448	15384	22260	34992	115228	253860	454924	19520	27032	43188	2724684	3285912	3712256	180284	115424	355548	2729748	3300080	3590888	2597260	3057136	3368116	2085216	2600072	2955564	2768564	3260168	3364532	763316	627636	1118336	15428	20092	39008	465212	994616	1643340	2785388	3414708	3480128	2747452
6	2264624	2648036	3171176	2278400	2651088	2973008	2155756	2781912	3144652	21572	33572	52400	94464	289408	365936	30868	75768	119676	2631164	3243996	3564456	117852	109388	386440	2486496	3106008	3505324	2344620	2847020	3379744	2054944	2230288	2949000	2492316	3032144	3490440	558892	463908	1242788	18868	22784	60496	382204	855268	1430144	2379948	2928668	3426656	2544080
Calculate viability over average background
Average background	Expt 1	Expt 2	Expt 3
CPP-HiBiT	2.65333e+06	3055068	3.18607e+06
HiBiT-CPP	2.32855e+06	2.70253e+06	3.11359e+06
Time (h)	OctoR-HiBiT			P16-HiBiT			L17E-HiBiT			Lyco-HiBiT			TP10-HiBiT			MelP5-HiBiT			pHD24-HiBiT			TP3-HiBiT			NRTN-HiBiT			Control-HiBiT			HiBiT-OctoR			HiBiT-P16			HiBiT-L17E			HiBiT-Lyco			HiBiT-TP10			HiBiT-MelP5			HiBiT-pHD24
0	105.398	101.846	100.447	104.077	102.831	100.378	99.4856	97.0509	100.42	99.722	95.6607	98.8989	100.626	97.9728	100.729	104.941	104.349	99.9546	89.5538	100.457	96.9696	101.123	93.0446	101.401	96.3308	106.972	99.9017	98.7436	99.8164	100.9	111.106	106.078	98.7892	99.1184	98.6644	100.45	92.3155	100.641	98.6769	87.9708	92.3635	100.467	102.751	97.7365	97.9862	95.9686	94.9735	98.699	95.6645
0.5	93.2803	96.7236	88.3514	104.351	99.765	95.3825	103.485	102.011	93.0483	2.20508	13.0631	6.98942	41.182	51.1261	46.5277	24.2884	33.1274	29.0606	103.531	103.035	100.285	39.8786	44.1758	43.8911	105.732	102.351	103.583	100.905	105.266	99.187	82.8889	84.6327	88.3927	102.521	113.667	101.483	60.3662	59.969	61.882	25.9586	31.8835	24.6659	64.3085	80.7266	80.0489	96.7869	111.445	105.043	101.133
1	93.842	92.5229	94.2073	98.5119	99.1209	97.3332	99.4217	103.979	107.735	0.765528	1.51643	2.02142	24.5453	32.4806	37.5514	6.54829	11.0113	15.8445	102.048	107.209	109.154	15.1303	14.1021	19.0546	101.602	109.553	108.794	97.9111	103.778	99.9835	84.8458	90.8492	90.7877	101.049	117.293	108.558	47.0267	45.2726	50.1115	3.96247	9.42922	6.80488	53.5758	72.338	77.6445	103.25	114.316	106.217	105.428
2	95.8714	94.644	98.0053	94.0937	101.175	96.1011	99.4881	119.346	104.321	0.609498	1.02335	1.12012	9.28809	22.7357	24.0626	0.955025	2.37978	2.87627	99.6911	107.811	116.165	6.70508	5.77218	12.8344	102.824	114.288	111.141	99.6781	103.766	102.583	82.0478	92.6094	94.5528	111.464	120.132	109.088	30.7089	37.2846	38.4062	0.808572	2.10795	1.69425	30.6321	59.4298	59.9737	112.644	121.854	114.331	110.183
4	93.4607	94.6261	102.402	89.8799	94.1888	92.745	89.8072	100.173	96.9673	0.579799	0.728625	1.09828	4.34276	8.30947	14.2785	0.735678	0.884825	1.35552	102.689	107.556	116.515	6.79462	3.77812	11.1594	102.88	108.02	112.706	97.8867	100.068	105.714	89.55	96.2086	94.9246	118.897	120.634	108.06	32.7807	23.224	35.9179	0.662558	0.74345	1.25283	19.9786	36.8031	52.7796	119.619	126.352	111.772	117.99
6	85.3502	86.6768	99.5324	85.8694	86.7767	93.3126	81.2471	91.0589	98.6999	0.813015	1.0989	1.64466	3.5602	9.47305	11.4855	1.16337	2.48008	3.75622	99.1645	106.184	111.876	4.44166	3.58054	12.129	93.7122	101.667	110.02	88.3651	93.1901	106.079	88.25	82.5258	94.7138	107.033	112.196	112.103	24.0017	17.1657	39.9149	0.81029	0.84306	1.94297	16.4138	31.6469	45.9323	102.207	108.367	110.055	109.256
[truncated: 11 more columns]

## Sheet: Figure 2
Raw data
b
HeLa LgBiT cells	CPP-HiBiT	Internalization
	Octo_R			P16			L17E			Lyco			TP10			MelP5			pHD24			TP3			NRTN			HiBIT only
Untreated	5796	64148	12636	4292	79088	12348	2972	64180	16968	2860	74648	11788	2812	59996	28384	2964	35820	16640	2292	22528	15448	3216	94220	15128	1824	46740	27048	844	67796	14676
0.5 h	2400152	9316996	5272216	855864	6247180	3850188	435680	4392324	1422300	665544	777832	1052344	552616	3598380	2711168	831436	2714432	2066084	10944	515332	192488	1225668	6930248	4467660	256548	1496060	891956	17964	883344	274600
1 h	3060544	3661736	3601548	1762620	5238300	3863956	979204	3338376	2017776	165140	110036	1069388	435216	1351176	1177720	1016984	764428	570852	305140	612920	141964	1591536	2359424	1820496	411240	1446744	711308	95404	791572	110456
HeLa LgBiT cells	HiBiT-CPP
	Octo_R			P16			L17E			Lyco			TP10			MelP5			pHD24			TP3			NRTN			HiBIT only
Untreated	4800	41304	23984	3888	62556	17772	3324	83144	14040	2972	67076	13316	2688	71988	13624	1876	42300	23104	2040	35420	16580	3064	60052	36432	2020	47732	25088	996	71824	6072
0.5 h	1502748	6209380	4895384	262100	2418864	987580	746624	4788588	1657988	247668	688276	490896	669020	3743900	1168264	48968	1726652	182028	19512	631232	35604	899240	6469324	4817672	335636	2130900	2635564	47320	2112764	157228
1 h	2323596	2631160	2495168	251264	678780	595588	712260	1480452	764152	231452	56080	145408	699268	1112380	526664	163936	1557888	578728	12088	504204	248288	1148456	1463272	1311960	192172	951044	812168	6836	798764	261924
c
Cell culture media	CPP-HiBiT	Secretion of LgBiT from cells
	Octo_R		P16		L17E		Lyco		TP10		MelP5		pHD24		TP3		NRTN		HiBIT only
Untreated	316	196	748	288	2552	484	5588	1176	5436	2592	4472	2408	2372	1184	2496	1300	924	516	268	172
0.5 h	36948	27600	28036	10240	147124	67676	2371168	60384	1520964	886096	1733920	913760	11152	3372	1194076	603908	13080	9260	4732	2104
1 h	350832	251504	101792	53284	397028	1040716	3510824	365092	2449328	1857932	2915104	2263284	25608	14268	2869292	1591432	19008	10308	5484	2744
Cell culture media	HiBiT-CPP
	Octo_R		P16		L17E		Lyco		TP10		MelP5		pHD24		TP3		NRTN		HiBIT only
Untreated	988	728	3116	2364	7860	5820	11016	6652	8148	4908	3656	1860	1948	1392	2020	1296	892	772	560	412
0.5 h	121356	106632	93224	51124	2175536	2047912	3721252	2165196	2198544	1606908	355544	37020	9920	3048	703596	376940	30184	19728	15328	10944
1 h	915832	576160	172816	87800	3647480	3067796	4636496	3166212	3076460	2402380	794340	120080	29380	11948	2463776	1187168	37120	34380	12132	10124
d
Secondary HeLa cells	CPP-HiBiT	Secondary internalization
	Octo_R			P16			L17E			Lyco			TP10			MelP5			pHD24			TP3			NRTN			HiBIT only
Untreated	104	292	208	68	920	252	96	392	340	140	296	380	208	648	840	124	496	232	100	420	180	100	1004	140	72	280	908	60	288	152
0.5 h	7292	912	656	200	1132	812	628	1608	1264	11648	9492	652	26088	26028	25604	13128	15820	18432	364	2076	252	4612	5640	4216	340	1356	884	156	3240	380
1 h	11856	1612	3188	1384	6368	1884	4924	7212	22700	31444	9340	3360	47488	30676	102124	35916	18384	73108	688	9396	1772	18288	11120	15620	336	1252	1220	292	1540	1000
Secondary HeLa cells	CPP-HiBiT	Secondary internalization
	Octo_R			P16			L17E			Lyco			TP10			MelP5			pHD24			TP3			NRTN			HiBIT only
Untreated	80	132	240	88	140	212	108	460	244	164	256	244	148	624	436	100	420	232	84	368	116	68	900	140	56	896	104	64	404	176
0.5 h	544	4364	3352	268	1752	896	3312	3936	10844	4736	10824	14304	11924	26808	34604	992	3244	7708	140	896	1348	1420	6096	4436	140	1964	412	140	21288	6028
1 h	4316	6428	5628	2220	1880	2448	17788	9432	33640	22912	16116	47288	31212	18220	73412	5224	8540	12828	600	8796	2988	11256	16976	18020	428	1768	3088	280	36388	1460

## Sheet: Figure 3
NanoGlo - Raw data		Internalization
Concentration (μM)	OctoR-HiBiT			P16-HiBiT			L17E-HiBiT			Lyco-HiBiT			TP10-HiBiT			MelP5-HiBiT			pHD24-HiBiT			TP3-HiBiT			NRTN-HiBiT			Control-HiBiT			HiBiT-OctoR			HiBiT-P16			HiBiT-L17E			HiBiT-Lyco			HiBiT-TP10			HiBiT-MelP5			HiBiT-pHD24
0	33180	66644	329856	44648	76128	233024	82544	207420	193320	148132	351840	372468	52476	118068	185700	134016	261892	219184	17136	83676	967984	56836	124160	771044	33372	86216	1142640	38668	30740	435480	46824	95488	104476	72100	130088	110036	76584	106248	157992	39068	147292	65244	33696	78344	46764	38708	146216	83568	170248
0.625	240104	331344	971560	257808	371236	602952	273656	318200	597088	2910536	3358732	6132196	1294080	651084	1006584	913004	2809796	2948888	34140	154428	322204	279232	259564	960164	134428	484284	620060	57016	92432	211716	182916	355136	355800	212720	513296	509644	262528	449296	263844	721036	3946520	2301288	781612	1913312	1388032	912484	2584996	1270272	93412
1.25	933496	2638084	2209684	1694016	4193664	3175932	826484	1033428	705700	5531716	10034816	8704688	3586824	4234928	2696512	2551484	9128836	5751440	115412	214300	403448	901280	2105032	1807844	291892	1588448	840400	112956	115060	343080	1069112	1660216	2477800	650632	1138040	2065680	1080540	1096500	1443752	2990968	4982848	4944536	2618016	5409816	3496008	1997696	3874308	2515100	90120
2.5	3476328	6753236	4098256	3431684	6504016	4886468	1649796	3498928	1667300	4272108	10909372	8122628	4098784	8455620	5493288	4946536	13530468	9989524	79708	351856	396472	2699176	4655708	2394056	1279988	2802692	1348976	93272	271196	175112	3356976	8427940	4529124	1034116	3331220	1709532	4136188	3513972	2652536	2887840	7820144	3316496	2975284	7285376	3374776	1994820	4871472	2745588	107844
5	4271368	11113864	6858868	3938876	11608860	7264180	4014556	8047364	3634904	1676868	4361788	4856696	1531056	8825416	4779624	4246636	15977200	9428084	122896	499376	438164	6012176	14498680	9886444	2942108	8670820	3319144	118000	224188	232780	4671072	11624632	13578492	1674576	3852152	1730956	3716596	7966060	4532104	1621428	2974256	1524280	1556136	5256780	2661984	1428284	3594176	2063232	189476
10	5955576	14918828	9850724	5411564	12504784	7978472	3573280	10677764	10630912	484028	3388792	2008660	980672	3903068	2656304	4021580	8605676	5725036	145148	639872	1490232	4405648	15672796	9951276	4539684	11261552	3989268	285744	381064	425772	8133004	22297372	16047748	5072448	9719452	9537908	2061028	6759248	3276584	506512	1506672	1367932	931104	3246984	2026344	1482316	2903324	1696644	812604
Fold increase over HiBiT control
Concentration (μM)	OctoR-HiBiT			P16-HiBiT			L17E-HiBiT			Lyco-HiBiT			TP10-HiBiT			MelP5-HiBiT			pHD24-HiBiT			TP3-HiBiT			NRTN-HiBiT			Control-HiBiT			HiBiT-OctoR			HiBiT-P16			HiBiT-L17E			HiBiT-Lyco			HiBiT-TP10			HiBiT-MelP5			HiBiT-pHD24
0	0.858074	2.16799	0.757454	1.15465	2.47651	0.535097	2.13469	6.74756	0.443924	3.83087	11.4457	0.855304	1.35709	3.84086	0.426426	3.46581	8.51958	0.503316	0.443157	2.72206	2.2228	1.46985	4.03904	1.77056	0.863039	2.80468	2.62386	1	1	1	2.94936	0.81131	4.23391	4.54145	1.10529	4.45923	4.82389	0.902732	6.40266	2.46082	1.25146	2.64403	2.12245	0.665647	1.89512	2.43815	1.24232	3.38661	10.7236
0.625	4.21117	3.58473	4.58898	4.52168	4.01631	2.84793	4.79964	3.44253	2.82023	51.0477	36.3373	28.9643	22.6968	7.04392	4.75441	16.0131	30.3985	13.9285	0.598779	1.67072	1.52187	4.89743	2.80816	4.53515	2.35772	5.23935	2.92873	1	1	1	3.06618	4.29136	10.9208	3.56578	6.20252	15.6428	4.4007	5.42917	8.09834	12.0866	47.6886	70.635	13.102	23.1199	42.6038	15.2958	31.2364	38.9893	1.56584
1.25	8.26424	22.9279	6.44073	14.9971	36.4476	9.25712	7.31687	8.98164	2.05695	48.9723	87.2138	25.3722	31.7542	36.8063	7.85972	22.5883	79.3398	16.7641	1.02174	1.86251	1.17596	7.97904	18.2951	5.26945	2.58412	13.8054	2.44957	1	1	1	25.7965	19.1207	17.3949	15.6991	13.1068	14.5017	26.0723	12.6284	10.1356	72.1689	57.3876	34.7121	63.17	62.305	24.543	48.2023	44.6205	17.6568	2.1745
2.5	37.2709	24.9017	23.4036	36.7922	23.9827	27.9048	17.688	12.9018	9.52133	45.8027	40.2269	46.3853	43.9444	31.179	31.3701	53.0335	49.8918	57.0465	0.854576	1.29742	2.26411	28.9388	17.1673	13.6716	13.7232	10.3346	7.7035	1	1	1	70.1416	62.197	14.9808	21.6071	24.5839	5.65456	86.4226	25.9326	8.7737	60.3393	57.7115	10.9699	62.1664	53.765	11.1626	41.6803	35.9508	9.08149	2.25332
5	36.198	49.5739	29.465	33.3803	51.7818	31.2062	34.0217	35.8956	15.6152	14.2107	19.4559	20.8639	12.9751	39.3661	20.5328	35.9884	71.267	40.5021	1.04149	2.22749	1.88231	50.9506	64.672	42.4712	24.9331	38.6766	14.2587	1	1	1	69.0007	41.2081	48.0022	24.7367	13.6555	6.11922	54.9013	28.2388	16.0217	23.9516	10.5434	5.38859	22.9871	18.6347	9.41056	21.0985	12.741	7.29387	2.79892
10	20.8423	39.1505	23.1361	18.9385	32.8154	18.7388	12.5052	28.0209	24.9686	1.69392	8.89297	4.71769	3.432	10.2426	6.23879	14.0741	22.5833	13.4462	0.507965	1.67917	3.50007	15.4182	41.129	23.3723	15.8872	29.5529	9.36949	1	1	1	85.5709	58.7237	22.408	53.3695	25.5977	13.3181	21.685	17.8015	4.57521	5.32924	3.96806	1.91009	9.79656	8.55145	2.82946	15.5961	7.64636	2.36909	8.54977
CellTiterGlo - Raw data		Viability
Concentration (μM)	OctoR-HiBiT			P16-HiBiT			L17E-HiBiT			Lyco-HiBiT			TP10-HiBiT			MelP5-HiBiT			pHD24-HiBiT			TP3-HiBiT			NRTN-HiBiT			Control-HiBiT			HiBiT-OctoR			HiBiT-P16			HiBiT-L17E			HiBiT-Lyco			HiBiT-TP10			HiBiT-MelP5			HiBiT-pHD24
0	1789296	3101088	1730224	1830192	3051280	2034644	1936728	3268500	2265756	1831192	3270772	2161436	1851748	3286524	2253108	1870460	3306052	2239340	1958068	3178032	2132348	1871700	3474896	2096560	2008140	3342744	2044032	1993392	3661444	1830228	1736316	3489688	2163500	1849348	3638920	2244552	1976636	3597644	2511960	1907032	3461512	2495256	1921096	3671128	2574632	1870096	3632560	2596460	1742144
0.625	1928748	2643612	1992216	2155208	3278668	2587216	2165592	3238632	2734244	1172056	2306168	1621348	1884612	3378448	2675248	1835124	2932580	2031928	2119864	3590608	2727828	2169724	3834692	2747232	2267116	3824736	2670292	2100668	3600244	2119028	1859084	3602524	2286156	2086308	4014492	2949216	2207276	4198540	2876984	1651264	3771664	2389180	2022584	4403156	2986956	1771552	4164088	2613208	2387316
1.25	1912460	2781468	1709464	2226176	3368980	2521596	2466840	3641828	2757136	637076	1355404	546400	1749564	3813636	2448428	2002716	2719196	1816084	2608744	4089976	2969160	2599396	4263708	2853096	2329968	4143508	2770996	2063308	3638096	2196808	1679608	3403772	2226064	2287056	4060120	2857816	2341340	4512412	3068152	1213184	3005784	1489016	1789156	4152620	2557812	1817952	3979424	2494380	2651056
2.5	1733160	2787656	1665708	2001792	3355748	2554164	2293660	4019220	2700516	86036	398216	76512	1128240	3317148	1993244	1639920	2219988	1077700	2683944	4266516	2855244	2459160	4117972	2624328	2340868	3968084	2531264	2082140	3589488	2169444	1514512	3560332	2272896	2264404	4314884	2990288	1484420	4323956	2718428	388136	1413712	274100	1231160	3213164	1959368	1513492	3594528	2153344	2744816
5	1437964	2439440	1505300	1713976	3385056	2426244	1547648	3793876	2687468	22696	110028	22076	570740	2325040	982640	1038880	1522488	464988	2387116	4131212	2699240	1106648	2619804	1247764	2213000	3771084	2581156	2094836	3373672	2119212	1110540	2495888	2061500	2105732	4035096	2812728	453544	2341712	1387984	142428	228864	55868	498748	1864884	798572	897208	2324760	1032948	2641516
10	1104888	1581192	1018432	790268	1407728	1231620	156052	547748	962880	12456	118904	35400	396100	1298528	620956	750640	896776	375936	2027588	3850188	2397656	202828	622960	266976	1938012	3315208	2001044	1965972	3322700	2070580	883984	1323816	749632	1167308	2925888	1431424	189944	583548	269048	19380	152780	66880	400044	790964	339800	548612	888848	410144	2131020
Calculate viability over average cells only well
Average background	Expt 1	Expt 2	Expt 3
CPP-HiBiT	1.89409e+06	3.29413e+06	2.07877e+06
HiBiT-CPP	1.95905e+06	3621906	2.4473e+06
Concentration (μM)	OctoR-HiBiT			P16-HiBiT			L17E-HiBiT			Lyco-HiBiT			TP10-HiBiT			MelP5-HiBiT			pHD24-HiBiT			TP3-HiBiT			NRTN-HiBiT			Control-HiBiT			HiBiT-OctoR			HiBiT-P16			HiBiT-L17E			HiBiT-Lyco			HiBiT-TP10			HiBiT-MelP5			HiBiT-pHD24
0	94.4672	94.1397	83.2332	96.6264	92.6277	97.8774	102.251	99.2219	108.995	96.6792	99.2908	103.977	97.7644	99.769	108.387	98.7524	100.362	107.724	103.378	96.4755	102.578	98.8178	105.487	100.856	106.021	101.476	98.329	105.243	111.15	88.0439	88.6305	96.3495	88.4037	94.4003	100.47	91.7156	100.898	99.3301	102.642	97.3448	95.5716	101.96	98.0627	101.359	105.203	95.4594	100.294	106.095	88.928
0.625	101.83	80.2521	95.8364	113.786	99.5305	124.459	114.334	98.3152	131.532	61.8796	70.0083	77.9956	99.4995	102.56	128.694	96.8868	89.0243	97.7468	111.92	109	131.223	114.552	116.41	132.157	119.694	116.108	128.456	110.906	109.293	101.937	94.8973	99.4649	93.4156	106.496	110.839	120.509	112.671	115.921	117.558	84.2891	104.135	97.6253	103.243	121.57	122.051	90.4292	114.97	106.779	121.861
1.25	100.97	84.437	82.2345	117.533	102.272	121.302	130.239	110.555	132.633	33.6349	41.146	26.2848	92.3696	115.771	117.783	105.735	82.5466	87.3635	137.731	124.159	142.833	137.237	129.433	137.249	123.012	125.784	133.3	108.934	110.442	105.678	85.7359	93.9774	90.9602	116.743	112.099	116.774	119.514	124.587	125.369	61.9272	82.989	60.8433	91.3278	114.653	104.516	92.7977	109.871	101.924	135.324
2.5	91.5035	84.6249	80.1296	105.686	101.87	122.869	121.096	122.011	129.909	4.54234	12.0886	3.68064	59.5663	100.699	95.8859	86.5808	67.3922	51.8432	141.701	129.519	137.353	129.833	125.009	126.244	123.588	120.459	121.768	109.928	108.966	104.362	77.3085	98.3	92.8738	115.587	119.133	122.187	75.7725	119.383	111.079	19.8125	39.0323	11.2001	62.8448	88.7147	80.0626	77.2565	99.2441	87.9887	140.11
5	75.9184	74.0541	72.4131	90.4907	102.76	116.716	81.7092	115.171	129.282	1.19825	3.34012	1.06198	30.1327	70.5812	47.2703	54.8485	46.2182	22.3684	126.03	125.411	129.848	58.4263	79.5294	60.0242	116.837	114.479	124.168	110.598	102.415	101.946	56.6877	68.9109	84.2358	107.487	111.408	114.932	23.1512	64.6541	56.715	7.27026	6.31888	2.28285	25.4587	51.489	32.6308	45.7981	64.1861	42.2077	134.837
10	58.3334	48.0002	48.9921	41.7228	42.7344	59.2476	8.23888	16.628	46.3198	0.657624	3.60957	1.70293	20.9124	39.4194	29.8714	39.6306	27.2234	18.0846	107.048	116.88	115.34	10.7085	18.9112	12.843	102.319	100.64	96.2611	103.795	100.867	99.6061	45.1231	36.5503	30.631	59.5854	80.7831	58.49	9.69572	16.1116	10.9937	0.989255	4.21822	2.73281	20.4203	21.8383	13.8847	28.004	24.5409	16.7591	108.778
Calculate mean and SEM for viability
	Mean	SEM		Mean	SEM		Mean	SEM		Mean	SEM		Mean	SEM		Mean	SEM		Mean	SEM		Mean	SEM		Mean	SEM		Mean	SEM		Mean	SEM		Mean	SEM		Mean	SEM		Mean	SEM		Mean	SEM		Mean	SEM		Mean
Concentration (μM)	OctoR-HiBiT			P16-HiBiT			L17E-HiBiT			Lyco-HiBiT			TP10-HiBiT			MelP5-HiBiT			pHD24-HiBiT			TP3-HiBiT			NRTN-HiBiT			Control-HiBiT			HiBiT-OctoR			HiBiT-P16			HiBiT-L17E			HiBiT-Lyco			HiBiT-TP10			HiBiT-MelP5			HiBiT-pHD24
0	90.6134	3.69132		95.7105	1.58314		103.489	2.88845		99.9823	2.13482		101.973	3.25846		102.28	2.7618		100.81	2.17963		101.72	1.97327		101.942	2.23277		101.479	6.93066		91.1279	2.61161		95.5285	2.58931		100.957	0.95659		98.292	1.90396		101.542	2.0633		100.616	3.07448		99.8296
0.625	92.6394	6.43075		112.592	7.22099		114.727	9.59088		69.9612	4.65236		110.251	9.26368		94.5526	2.77527		117.381	6.97226		121.04	5.5844		121.419	3.66742		107.379	2.7605		95.9259	1.82044		112.615	4.14155		115.383	1.43611		95.3497	5.84086		115.622	6.19075		104.059	7.21356		125.676
1.25	89.2138	5.91229		113.702	5.81783		124.476	6.99456		33.6886	4.29014		108.641	8.15639		91.8817	7.06481		134.908	5.57226		134.64	2.60329		127.366	3.07318		108.351	1.40556		90.2245	2.40738		115.206	1.5533		123.157	1.83521		68.5865	7.20805		103.499	6.75256		101.531	4.93256		129.567
2.5	85.4193	3.3073		110.142	6.45825		124.339	2.79785		6.77054	2.67066		85.3836	12.9832		68.6054	10.0462		136.191	3.56438		127.029	1.44675		121.938	0.907221		107.752	1.71763		89.4941	6.29091		118.969	1.90718		102.078	13.3696		23.3483	8.22666		77.2074	7.60324		88.1631	6.34788		134.012
5	74.1285	1.01258		103.322	7.57567		108.721	14.1066		1.86678	0.737718		49.3281	11.7217		41.145	9.71323		127.096	1.38743		65.9933	6.78374		118.494	2.91711		104.986	2.80939		69.9448	7.96925		111.276	2.1501		48.1735	12.7193		5.29066	1.52878		36.5262	7.76263		50.7307	6.80709		127.161
10	51.7752	3.29155		47.9016	5.68051		23.7289	11.5521		1.99004	0.86416		30.0677	5.34342		28.3129	6.24361		113.089	3.05325		14.1542	2.45701		99.7399	1.80568		101.423	1.24071		37.4348	4.20682		66.2862	7.25535		12.267	1.95848		2.64676	0.933115		18.7145	2.44932		23.1013	3.32497		108.703
[truncated: 11 more columns]

## Sheet: Figure 4
a
Internalization CPP-HiBiT
Excerpt from data in Figure 3
	OctoR (5 μM)			P16 (5 μM)			L17E (5 μM)			Lyco (0.625 μM)			TP10 (2.5 μM)			MelP5 (2.5 μM)			pHD24 (10 μM)			TP3 (5 μM)			NRTN (5 μM)
CPP-HiBiT	36.198	49.5739	29.465	33.3803	51.7818	31.2062	34.0217	35.8956	15.6152	51.0477	36.3373	28.9643	43.9444	31.179	31.3701	53.0335	49.8918	57.0465	0.507965	1.67917	3.50007	50.9506	64.672	42.4712	24.9331	38.6766	14.2587
Viability CPP-HiBiT
Excerpt from data in Figure 3
	OctoR (5 μM)			P16 (5 μM)			L17E (5 μM)			Lyco (0.625 μM)			TP10 (2.5 μM)			MelP5 (2.5 μM)			pHD24 (10 μM)			TP3 (5 μM)			NRTN (5 μM)
CPP-HiBiT	75.9184	74.0541	72.4131	90.4907	102.76	116.716	81.7092	115.171	129.282	61.8796	70.0083	77.9956	59.5663	100.699	95.8859	86.5808	67.3922	51.8432	107.048	116.88	115.34	58.4263	79.5294	60.0242	116.837	114.479	124.168
b
PI assay	DMSO subtracted data		CPP-HiBiT
Time (min)	OctoR (5 μM)				P16 (5 μM)				L17E (5 μM)				Lyco (0.625 μM)				TP10 (2.5 μM)				MelP5 (2.5 μM)				pHD24 (10 μM)				TP3 (5 μM)				NRTN (5 μM)
0	-0.481	3.488	3.639		-3.001	2.78	0.067		3.015	1.109	0.776	0.885	4.299	1.877	0.035		5.227	0.984	0.017		2.304	0.278	0.227		2.682	1.605	4.76		1.598	0.449	2.596		-2.327	0.059	2.058
1	-1.038	0.171	2.334		-1.535	-0.754	-0.161		3.316	-0.101	1.536	6.763	5.652	3.069	0.798		8.432	6.998	-1.21		11.781	5.915	3.758		1.096	2.448	5.528		5.075	0.199	1.657		-1.127	-0.685	1.68
2	-0.33	2.712	2.935		-2.266	2.777	0.958		4.777	2.181	3.048	6.092	5.473	3.744	2.862		12.925	12.194	0.68		19.523	9.628	6.152		1.877	1.103	3.718		6.069	3.179	3.144		0.149	1.103	1.933
3	-0.158	1.008	2.556		-2.006	2.431	1.516		7.12	4.235	1.975	4.445	6.233	4.354	3.444		15.043	16.415	2.714		23.961	10.731	10.551		3.241	0.636	6.65		6.752	5.114	3.767		-0.483	-1.101	2.542
4	0.635	2.276	5.371		-2.171	2.093	0.079		8.527	5.537	6.956	8.553	9.304	5.627	1.897		20.424	19.763	4.452		30.497	14.022	13.682		3.688	1.453	4.588		8.16	3.735	6.067		-1.388	0.265	1.014
5	-0.662	1.8	2.913		-1.504	2.686	1.786		11.021	4.453	4.79	10.821	11.915	5.506	5.24		18.409	17.948	5.612		33.512	16.104	14.968		3.04	-4.068	6.511		12.636	4.554	6.344		-0.587	0.753	0.854
6	0.067	2.689	2.365		-0.909	1.89	0.265		12.391	4.475	5.888	10.62	13.357	6.957	5.447		22.094	18.189	4.517		34.964	15.98	18.531		4.184	-3.047	6.874		8.946	5.459	5.42		-0.994	-0.46	1.58
7	0.262	3.019	3.27		0.399	1.886	-0.574		15.097	5.482	5.636	8.51	13.318	7.619	5.26		20.565	20.275	6.704		35.284	14.755	18.691		5.478	-3.327	5.385		13.298	7.116	7.635		-2.099	1.243	-0.548
8	2.223	1.747	4.947		-0.623	2.829	0.024		13.61	6.335	8.343	7.605	14.528	9.037	7.756		23.847	19.543	6.015		37.91	17.816	17.204		4.798	-2.796	4.891		14.744	7.842	7.241		-1.208	1.439	2.753
9	0.462	4.646	3.889		-2.931	3.886	-0.132		13.389	6.097	8.172	10.236	15.168	7.418	5.631		27.666	18.443	5.287		40.698	15.821	17.246		3.61	-3.52	3.088		15.21	6.408	9.733		0.566	0.212	-0.689
10	-0.016	2.179	4.55		-1.803	3.815	-1.85		17.52	6.653	7.599	12.466	17.121	8.697	5.865		25.26	19.936	7.635		40.927	18.239	18.44		3.671	-2.539	4.023		13.422	8.551	9.845		-0.134	2.218	-0.669
11	0.614	3.311	4.691		-0.513	2.327	0.227		14.1	7.434	8.599	10.944	19.634	7.598	6.008		25.474	22.374	7.867		41.519	19.464	19.581		3.915	-4.315	3.472		16.621	7.477	8.943		-1.436	-0.24	1.035
12	1.445	3.119	2.465		-0.582	5.594	1.439		15.546	7.905	9.137	12.095	18.506	8.451	5.507		27.059	23.869	6.816		42.375	18.762	18.011		4.702	-1.718	2.945		15.213	7.079	10.134		1.576	0.394	2.322
13	0.756	2.982	4.126		1.462	3.54	1.51		17.873	8.851	7.033	10.677	19.556	8.087	6.24		28.46	20.603	8.651		42.747	19.504	18.119		4.107	-3.886	3.223		16.461	7.373	9.765		-0.41	1.757	-0.297
14	2.952	2.925	1.767		2.171	5.36	1.141		19.235	9.65	7.818	12.693	17.964	10.47	4.503		30.43	21.67	6.94		43.967	19.269	20.337		2.319	-3.016	3.55		15.709	10.137	9.3		0.132	2.389	-0.045
15	0.291	3.659	4.438		0.57	5.119	-0.221		18.334	9.556	9.87	14.268	18.483	10.079	5.485		26.683	20.558	8.275		43.229	19.493	22.15		3.52	-2.476	4.621		15.504	8.585	10.676		-0.505	0.426	0.109
16	1.02	1.438	4.825		1.241	4.145	1.276		18.131	8.431	10.255	14.242	16.03	10.768	7.038		27.143	21.312	10.352		43.686	18.47	20.547		1.77	-2.752	5.537		17.899	9.464	9.628		-0.91	1.613	-0.237
17	0.34	2.303	5.016		0.799	4.669	1.306		20.047	10.074	9.847	15.464	21.027	12.372	7.477		28.18	19.175	10.538		42.632	19.013	21.938		4.898	-2.942	4.081		14.871	9.719	12.204		-0.057	0.669	1.934
18	2.148	4.061	3.347		2.761	6.096	1.66		22.101	8.88	10.97	12.957	20.565	12.375	7.255		29.224	18.393	9.045		46.359	20.222	20.693		4.006	-1.979	3.233		18.186	8.597	9.563		0.427	1.383	2.305
19	1.641	3.397	4.161		1.19	5.516	1.079		20.158	10.934	9.05	14.269	22.386	12.348	9.453		29.421	19.729	9.145		43.624	20.025	21.608		1.976	-3.772	4.247		18.036	10.24	9.989		1.54	2.651	0.689
20	0.955	2.705	4.029		0.977	4.069	-0.49		20.78	9.101	10.374	16.064	23.163	12.315	8.211		30.161	20.16	9.131		45.928	17.61	20.71		3.372	-4.6	5.681		18.434	10.125	11.579		-0.122	-0.077	0.334
21	0.559	4.519	5.728		-0.004	5.935	2.22		21.186	10.665	12.74	15.022	24.603	12.752	10.723		32.454	20.036	11.675		45.209	19.142	20.513		3.307	-5.435	4.802		19.13	10.92	14.156		1.008	1.31	-0.19
22	1.601	4.57	4.417		2.231	7.108	3.232		21.528	10.384	10.616	15.905	22.983	13.307	10.464		30.889	18.955	6.988		45.427	19.119	22.142		1.17	-4.298	5.33		19.126	10.238	13.241		1.754	1.136	3.749
23	3.566	5.63	5.439		2.842	7.047	1.197		21.668	10.6	12.693	15.869	24.242	13.468	9.797		29.979	20.151	9.793		44.439	19.273	21.885		3.309	-6.803	4.232		18.663	10.339	13.593		1.29	1.343	1.663
24	0.987	3.706	5.453		1.262	7.834	1.373		21.958	12.802	10.728	15.052	24.844	12.43	12.057		31.26	19.352	9.953		47.178	18.558	22.336		1.769	-7.324	6.191		20.336	12.163	11.972		2.337	3.386	0.399
25	3.519	4.376	5.288		4.811	7.963	2.97		24.289	10.691	12.335	15.401	24.417	13.519	9.154		32.615	19.125	10.112		45.283	19.782	21.459		2.91	-5.858	5.189		20.353	9.699	12.901		1.746	-0.031	2.939
26	2.38	5.371	6.32		1.945	7.764	2.174		22.835	11.478	13.049	14.998	25.714	13.838	11.234		31.519	21.676	9.278		46.067	20.452	23.919		3.644	-4.682	3.983		22.588	11.287	13.178		3.24	1.77	0.975
27	2.836	3.729	6.757		3.816	7.03	2.969		23.615	12.001	14.007	16.215	23.727	11.984	9.964		33.392	20.412	8.714		45.839	20.197	22.044		3.031	-5.537	3.943		20.764	10.294	15.414		3.409	1.6	2.663
28	3.205	5.944	5.504		2.69	9.068	2.272		24.537	12.689	12.104	13.955	25.9	15.655	9.784		33.388	18.559	10.518		46.61	20.467	22.144		1.992	-3.612	4.253		22.869	10.402	13.785		2.329	1.71	2.485
29	1.651	3.733	5.682		3.243	9.739	2.622		21.602	11.146	11.811	16.05	26.712	15.388	9.594		34.997	17.891	9.72		46.84	19.575	21.237		2.616	-3.796	4.641		24.101	11.642	14.774		3.362	2.862	1.453
30	3.332	6.259	5.012		4.404	11.426	3.653		23.534	12.563	11.486	16.169	28.473	12.643	12.902		34.458	20.295	11.095		46.563	19.541	24.177		2.162	-6.428	5.896		21.509	11.794	13.609		1.759	2.834	1.564
31	6.079	6.271	7.129		5.325	9.136	2.28		25.297	11.993	12.878	16.713	24.492	15.024	8.929		33.778	19.929	11.753		45.499	22.757	24.127		3.69	-3.481	2.984		22.929	11.798	14.627		3.986	2.032	2.125
32	5.841	5.461	4.83		6.797	9.523	3.575		25.205	10.723	10.457	15.746	27.435	15.122	8.929		36.224	18.132	10.603		47.649	20.946	22.185		3.019	-4.845	5.78		22.319	11.295	14.616		2.875	0.731	2.269
33	6.757	5.84	7.77		8.028	8.668	2.768		29.884	10.95	13.704	15.978	26.671	15.344	9.637		34.658	20.406	12.798		44.503	21.377	24.087		3.193	-4.071	5.261		24.572	12.75	16.067		3.601	1.797	2.175
34	5.72	4.89	6.724		5.781	9.418	2.417		24.37	12.271	13.042	19.569	26.287	15.424	10.493		36.09	19.547	10.653		45.82	22.604	22.373		2.482	-4.031	3.832		24.591	11.599	16.734		4.635	1.493	3.232
35	6.377	7.17	7.129		7.972	9.683	3.804		28.537	12.273	12.479	17.204	30.088	17.099	12.127		34.787	19.033	10.4		46.84	21.371	25.415		3.174	-4.965	3.897		23.366	12.522	15.885		4.076	2.373	3.073
36	6.925	6.337	6.437		9.043	9.427	2.89		27.353	10.225	12.826	16.167	29.292	15.675	8.918		35.811	17.418	10.616		46.059	20.89	21.93		2.889	-3.212	2.794		22.037	11.575	16.423		4.777	2.162	2.076
37	7.05	5.646	5.08		7.238	10.884	3.359		25.891	14.494	12.682	18.579	30.074	14.201	11.63		35.263	18.331	10.504		46.257	19.322	21.666		3.664	-4.279	3.03		24.626	14.866	14.089		4.63	4.783	2.217
38	7.463	8.087	4.945		8.706	12.645	1.98		27.91	10.925	11.721	15.679	27.759	14.341	10.999		36.038	18.181	9.954		46.259	20.698	25.17		4.261	-5.176	4.577		25.077	14.288	13.64		3.912	3.424	2.229
39	6.466	9.06	7.665		8.331	13.101	3.532		26.295	10.661	13.525	17.298	33.855	15.702	11.467		36.067	17.446	12.25		46.829	18.619	22.833		2.739	-5.223	4.612		24.077	12.286	15.17		4.48	2.991	3.016
40	7.54	7.541	6.908		9.781	11.674	3.549		28.127	11.958	11.677	16.622	29.25	15.208	10.592		35.667	20.437	10.041		46.425	19.145	24.246		2.826	-3.755	4.887		24.144	12.377	16.1		4.579	2.515	4.297
41	6.875	7.29	8.329		10.506	13.559	2.538		28.087	12.478	14.305	16.216	32.907	17.746	10.319		35.361	20.445	10.894		47.176	20.362	23.627		3.615	-4.935	5.586		25.277	12.564	17.398		5.453	1.898	4.656
42	6.219	7.076	6.52		9.702	13.032	2.765		27.811	12.618	14.538	16.52	33.382	13.892	9.771		35.557	22.599	10.2		45.511	20.352	23.604		2.892	-3.438	6.293		26.608	13.502	16.887		5.288	2.443	4.425
43	7.563	8.559	8.019		11.411	13.825	2.301		28.698	12.921	13.486	17.873	31.729	15.576	8.48		34.202	19.632	11.35		46.212	20.655	23.269		2.075	-3.477	3.798		26.013	14.828	16.418		4.067	4.313	3.694
44	9.748	9.124	6.635		10.277	15.423	3.451		30.041	11.683	14.362	16.381	30.881	12.193	10.184		36.929	22.599	12.242		46.505	20.793	24.049		5.459	-5.23	5.684		24.344	15.422	15.91		5.577	5.089	6.351
45	9.709	8.655	6.349		12.11	15.4	3.877		29.427	12.665	12.983	15.209	32.193	13.598	10.741		37.409	20.6	9.666		49.189	19.622	23.34		3.416	-4.335	4.627		25.033	15.932	16.934		6.534	4.01	7.294
46	8.492	9.737	7.123		10.917	15.737	4.293		28.383	13.145	14.501	16.242	29.884	14.202	9.13		36.4	19.788	10.618		45.226	20.866	24.397		3.501	-3.582	4.299		25.405	14.382	17.377		6.838	4.537	6.027
47	11.452	7.196	7.705		10.771	14.653	6.269		28.513	13.275	13.792	19.247	29.202	13.779	9.605		34.839	22.147	10.589		47.268	21.551	24.669		2.344	-5.676	2.78		28.306	16.014	16.759		5.741	4.134	5.177
48	9.858	9.959	7.839		12.592	16.487	3.865		27.945	14.726	14.381	18.256	29.634	14.676	11.686		36.128	20.366	11.363		49.949	21.702	23.679		3.179	-5.767	4.6		28.409	16.564	16.169		7.183	5.552	4.057
49	9.957	9.833	7.146		11.615	17.077	3.495		26.833	14.737	14.006	17.787	30.533	15.463	12.744		35.371	20.51	10.659		44.997	19.935	23.058		3.977	-6.695	5.022		26.956	15.66	17.666		7.683	2.992	3.744
50	10.737	10.324	6.215		13.07	16.365	6.602		28.323	13.367	13.464	17.01	32.523	12.356	13.01		37.107	20.901	12.589		45.441	22.489	24.735		2.129	-6.161	4.726		28.211	15.656	15.407		9.219	4.041	6.161
51	12.828	10.34	8.423		15.256	15.775	3.412		29.541	13.329	14.856	16.492	31.294	12.956	11.8		36.519	19.713	12.462		47.038	20.488	24.401		2.548	-5.107	4.4		26.442	16.374	16.951		6.61	3.359	3.864
52	9.896	10.759	4.894		13.79	18.004	5.808		30.044	14.918	12.275	16.694	32.122	15.39	10.986		37.659	18.173	10.39		47.456	21.864	25.042		4.959	-5.138	5.579		26.486	16.544	17.317		10.835	5.845	5.754
53	11.439	8.086	8.632		12.787	15.916	5.61		29.597	13.577	15.967	18.012	28.585	15.121	12.366		36.837	19.601	11.86		46.495	20.65	24.637		2.135	-7.455	3.777		29.022	15.734	18.135		7.199	3.478	6.176
54	9.061	10.933	9.054		11.949	16.896	5.668		29.724	16.338	15.578	18.738	30.196	15.288	12.195		35.291	18.62	11.454		48.956	22.588	24.085		2.273	-5.762	4.707		27.527	17.299	18.502		8.452	6.145	5.441
55	10.604	10.832	7.851		15.369	18.209	7.043		30.295	15.813	16.02	18.802	31.478	15.955	11.523		38.407	20.67	13.202		47.872	20.663	25.108		2.269	-5.909	6.08		27.397	17.244	17.531		8.384	5.034	7.091
56	11.238	9.836	7.248		13.855	16.849	6.814		29.984	13.923	14.005	18.192	30.611	16.234	13.086		38.209	20.772	13.346		49.14	22.367	23.307		1.972	-6.176	3.777		29.318	17.434	16.685		8.297	4.166	6.827
57	9.941	11.085	9.182		14.067	20.26	6.73		30.409	16.515	17.927	17.328	32.449	14.508	14.375		36.019	22.276	13.793		47.379	20.558	23.024		4.358	-5.087	4.78		29.448	18.563	18.839		9.639	6.358	5.74
58	12.041	9.365	8.563		14.603	17.395	6.908		30.065	15.276	14.95	20.145	32.305	15.243	12.232		37.969	22.649	12.744		47.294	22.265	23.788		2.09	-6.385	4.819		27.939	17.286	17.409		10.287	3.432	5.099
59	12.682	10.964	8.392		15.486	18.248	7.832		28.739	16.49	15.288	17.692	31.859	15.108	12.717		34.682	21.434	12.774		48.311	19.679	23.287		2.325	-5.826	5.394		28.653	17.946	18.739		11.497	5.314	7.283
60	12.233	12.618	6.818		14.558	19.747	8.617		28.661	16.318	14.912	18.456	33.533	15.361	14.534		37.029	22.362	12.464		47.156	19.528	22.891		2.714	-4.44	4.103		27.464	18.261	18.554		10.57	5.383	5.864
c
Internalization HiBiT-CPP
Excerpt from data in Figure 3
	OctoR (5 μM)			P16 (10 μM)			L17E (2.5 μM)			Lyco (1.25 μM)			TP10 (2.5 μM)			MelP5 (1.25 μM)			pHD24 (10 μM)			TP3 (5 μM)			NRTN (5 μM)
HiBiT-CPP	69.0007	41.2081	48.0022	53.3695	25.5977	13.3181	86.4226	25.9326	8.7737	72.1689	57.3876	34.7121	62.1664	53.765	11.1626	48.2023	44.6205	17.6568	8.54977	1.4373	0.657853	36.3855	22.2204	21.7728	46.1035	13.7014	20.6152
Viability CPP-HiBiT
Excerpt from data in Figure 3
	OctoR (5 μM)			P16 (10 μM)			L17E (2.5 μM)			Lyco (1.25 μM)			TP10 (2.5 μM)			MelP5 (1.25 μM)			pHD24 (10 μM)			TP3 (5 μM)			NRTN (5 μM)
HiBiT-CPP	56.6877	68.9109	84.2358	59.5854	80.7831	58.49	75.7725	119.383	111.079	61.9272	82.989	60.8433	62.8448	88.7147	80.0626	92.7977	109.871	101.924	108.778	105.336	111.996	94.2392	88.763	100.441	127.486	112.026	119.722
d
PI assay	DMSO subtracted data		HiBiT-CPP
Time (min)	OctoR (5 μM)				P16 (10 μM)				L17E (2.5 μM)				Lyco (1.25 μM)				TP10 (2.5 μM)				MelP5 (1.25 μM)				pHD24 (10 μM)				TP3 (5 μM)				NRTN (5 μM)
0	-1.106	-2.69	-1.849		-4.101	-0.209	3.903		9.48	3.193	1.806	3.627	0.117	-2.59	5.022		2.655	-0.049	3.259		5.309	2.743	3.246		-2.249	1.348	1.062		2.823	4.892	0.282		1.228	2.206	-0.022
1	-2.457	-0.63	-3.73		-3.416	-1.228	3.715		18.399	8.536	10.48	12.582	11.578	4.472	10.905		10.481	6.887	8.136		17.014	7.874	8.948		-3	0.548	0.331		-0.276	3.472	2.669		-1.322	-0.274	-1.827
2	-1.725	0.602	-2.166		-1.385	0.464	2.661		22.953	13.26	13.934	16.826	17.781	9.705	18.127		15.679	10.211	12.154		21.682	11.203	10.926		-3.849	0.839	1.013		3.727	7.609	4.845		0.874	1.638	-0.516
3	0.161	-1.296	-1.553		-1.968	0.053	3.539		24.727	14.747	14.634	17.507	24.995	13.012	22.271		19.214	12.586	12.11		26.348	16.838	15.218		-3.65	0.749	0.011		3.601	10	6.529		0.876	1.985	-0.712
4	-0.125	-1.066	-2.22		-1.304	1.666	3.834		27.501	16.898	17.35	20.578	28.321	14.898	24.56		21.038	15.526	17.274		29.319	17.172	17.064		-3.26	-1.18	2.45		6.125	11.672	8.087		2.477	0.783	-1.59
5	0.129	-0.687	-3.17		-0.788	1.158	3.298		27.012	17.713	17.637	22.694	33.109	15.043	23.679		23.732	15.462	17.747		30.075	16.462	18.323		-3.6	-0.394	1.611		6.332	13.987	11.823		1.372	1.544	0.693
6	0.343	-1.178	-2.018		-2.341	1.836	4.033		30.496	20.32	17.295	24.648	33.434	17.361	26.067		24.739	17.716	17.807		30.326	20.117	16.972		-3.649	0.807	-0.134		7.461	15.254	11.243		1.377	2.824	-0.828
7	0.66	0.332	0.212		-0.371	-0.845	6.086		28.228	19.748	16.847	21.636	33.06	16.976	25.717		27.23	18.233	17.461		30.143	19.21	17.712		-3.405	0.645	-0.056		9.807	14.927	9.248		1.665	3.403	-0.407
8	1.524	2.962	1.021		1.16	2.376	4.854		28.421	20.813	19.106	23.257	36.906	17.761	25.284		29.6	20.839	20.253		30.879	20.419	19.005		-3.35	3.009	-0.858		9.306	16.169	10.375		0.348	3.313	-1.521
9	2.144	-0.172	-0.312		-0.36	1.272	4.987		29.893	20.519	17.688	22.592	36.452	18.093	25.347		29.344	19.272	18.723		32.693	22.93	19.479		-2.722	0.895	0.511		12.408	16.926	12.191		2.417	2.785	-0.94
10	4.71	2.23	-0.224		2.121	0.393	4.818		27.537	20.675	18.831	20.854	38.541	18.843	25.077		27.382	19.644	18.654		30.944	22.001	19.366		-2.677	0.394	3.35		11.13	15.583	15.761		2.177	4.29	-1.232
11	2.958	1.605	1.581		1.466	2.634	4.374		27.931	19.288	18.779	19.533	38.633	19.423	28.968		29.039	20.127	20.776		31.276	20.068	20.3		-3.179	-0.322	0.306		11.255	17.733	11.815		1.716	4.934	-0.047
12	5.113	2.636	1.02		2.341	1.451	4.203		26.465	19.546	19.137	21.536	40.259	20.185	25.909		32.639	21.153	20.139		31.541	20.149	21.181		-0.549	-1.806	1.367		11.67	18.968	13.397		3.106	3.334	0.141
13	3.044	0.439	-1.041		3.838	0.471	4.427		24.514	19.426	18.899	20.697	40.158	18.914	27.261		32.487	22.854	22.615		30.808	19.687	21.039		-1.226	-0.262	1.187		12.159	19.79	12.365		2.54	0.975	-0.999
14	4.52	1.629	2.379		2.866	1.514	4.582		25.873	19.017	20.318	21.427	40.278	20.36	25.578		34.311	22.189	23.166		30.891	20.553	19.558		-1.059	-0.676	-1.053		12.066	18.327	10.415		2.177	4.505	-1.435
15	4.595	1.192	1.153		1.959	2.713	3.893		26.133	17.172	20.893	21.311	39.724	20.372	25.518		35.017	22.486	23.858		30.649	22.412	17.109		-2.035	-0.333	1.963		12.953	18.625	13.114		2.636	2.335	2.599
16	5.602	1.129	0.139		3.354	2.57	4.234		27.204	17.911	19.597	21.523	38.51	17.132	25.618		35.761	21.87	23.022		33.267	20.171	19.024		-2.518	-0.252	1.204		10.804	17.81	12.845		0.565	2.118	0.541
17	4.875	0.964	1.292		2.746	3.109	3.61		25.263	18.798	21.352	20.162	41.349	18.76	26.832		36.869	25.846	22.984		33.006	19.572	18.481		-4.436	-0.27	-1.261		12.725	18.235	14.533		2.3	3.129	0.919
18	5.651	1.882	1.374		4.596	2.172	5.66		23.375	18.623	18.542	21.201	39.924	20.169	26.698		36.882	23.782	24.645		32.915	20.358	19.388		-1.813	0.312	0.847		13.868	17.104	12.481		3.802	2.908	0.65
19	5.916	2.242	3.348		4.132	2.049	5.035		24.334	18.286	18.042	19.639	41.611	20.887	24.373		37.651	25.74	25.179		29.717	23.956	19.223		-3.872	-0.146	0.859		13.235	18.284	17.329		2.32	4	2.176
20	5.913	1.422	4.579		5.813	2.567	5.447		25.826	18.516	18.554	20.619	45.034	20.812	25.816		38.784	22.162	24.784		32.922	20.384	21.128		-3.926	1.649	-1.367		13.237	19.719	17.133		1.095	7.122	0.19
21	7.109	2.049	2.234		4.255	4.756	7.383		25.422	18.64	18.206	18.839	43.108	20.614	27.698		39.79	25.232	27.766		31.419	19.641	19.676		-2.707	1.918	-1.102		13.27	17.918	18.283		3.205	4.236	0.806
22	7.187	1.849	2.87		3.971	2.103	5.569		25.516	18.54	19.437	21.298	44.236	22.666	28.035		40.072	24.768	25.626		32.014	20.66	21.661		-3.404	-0.739	-0.04		14.052	19.56	18.738		3.639	5.425	0.615
23	7.167	1.809	5.227		6.376	3.279	7.964		22.54	16.513	19.235	22.233	43.484	20.604	25.379		39.593	23.78	24.9		31.975	20.657	19.785		-1.878	-0.01	0.095		15.836	19.148	18.656		4.121	5.902	0.419
24	7.101	3.133	5.182		5.6	2.251	6.952		21.814	18.051	19.827	20.23	41.767	20.653	27.906		38.513	24.927	25.233		32.958	20.818	18.917		-2.343	-0.213	1.208		13.262	16.829	17.158		1.629	8.264	3.76
25	8.873	4.173	3.869		7.529	2.734	5.187		23.884	17.022	19.307	19.237	41.875	21.979	26.886		41.262	23.156	28.162		29.998	22.315	19.974		-2.185	0.343	0.863		15.563	18.805	17.679		4.074	5.424	2.982
26	9.908	2.923	2.711		7.152	3.081	5.798		24.967	15.882	20.59	22.715	44.045	23.204	28.146		39.937	23.036	25.141		31.925	21.64	19.606		-2.152	-0.136	-1.136		14.725	20.828	17.506		3.635	6.304	2.84
27	10.151	3.938	5.036		8.921	3.371	8		23.624	17.866	18.546	21.787	44.777	22.284	27.424		41.451	23.531	27.184		31.97	19.466	20.255		-0.413	1.334	-0.773		13.089	20.797	18.044		3.864	6.283	1.384
28	8.993	3.531	4.1		7.478	5.167	5.483		24.038	17.509	20.105	21.12	40.301	21.858	27.287		43.199	23.835	25.606		30.34	20.833	21.043		-1.026	-0.346	0.443		15.356	23.235	17.224		4.689	6.594	1.118
29	8.045	4.259	3.368		8.522	3.259	6.588		23.476	19.442	21.926	20.929	43.628	21.937	26.291		42.291	24.832	25.544		29.933	20.178	20.017		-1.601	0.043	1.182		14.008	21.921	16.66		2.487	5.695	3.433
30	10.762	5.575	6.829		8.707	5.025	6.224		25.712	21.233	21.45	22.552	45.894	21.746	27.147		40.394	26.3	24.009		28.728	18.422	19.917		-1.785	0.203	0.871		15.112	21.924	18.231		5.848	8.411	3.101
31	11.496	5.496	5.12		10.957	4.551	6.508		25.103	21.038	22.25	25.124	42.358	23.218	27.197		40.775	24.353	25.149		28.614	21.604	20.755		-1.455	0.947	-0.009		16.575	21.986	18.109		4.603	7.121	3.997
32	11.747	6.79	5.935		10.599	5.883	9.189		24.764	19.947	24.362	23.711	42.831	21.037	28.019		41.598	24.803	24.173		30.859	19.442	22.058		-1.838	0.202	-0.646		15.299	23.335	16.347		3.556	7.566	5.864
33	12.829	7.101	3.832		10.103	5.432	7.668		23.997	19.648	24.529	20.515	44.426	22.237	26.843		41.507	23.316	24.281		29.209	23.755	19.612		-2.505	-0.619	-1.305		15.342	21.085	17.344		4.431	8.357	6.696
34	13.922	6.983	7.292		11.006	5.571	8.027		23.17	20.858	23.812	24.309	42.53	21.269	26.972		42.951	24.214	25.004		28.448	22.325	19.9		-1.22	-0.749	-0.376		15.691	22.264	17.755		4.188	8.955	5.974
35	13.289	6.26	8.492		12.331	6.117	9.523		23.707	19.724	22.938	21.135	43.997	21.429	27.247		40.494	25.357	25.597		29.317	21.552	21.18		-1.816	1.855	1.484		13.582	21.623	17.832		2.695	11.382	3.207
36	14.108	7.661	6.134		10.918	4.512	9.405		22.427	21.6	20.761	22.623	43.972	18.595	26.023		40.672	25.372	25.311		31.552	22.011	19.405		-2.141	-0.72	-0.973		13.871	22.29	18.034		2.327	9.492	6.794
37	15.403	6.591	7.867		14.049	6.919	10.066		23.524	21.929	23.869	23.138	43.269	21.831	26.627		43.019	24.576	25.325		30.797	22.254	20.809		-1.125	-1.139	-0.676		15.398	21.448	17.486		4.278	10.138	4.107
38	14.161	7.88	8.257		12.536	6.807	10.857		23.171	21.72	24.193	25.084	44.811	22.766	28.521		41.248	25.108	25.182		29.592	21.3	19.821		-1.13	-0.373	-1.525		16.668	22.514	20.121		6.296	11.042	6.091
39	13.957	6.244	7.118		11.595	7.316	9.401		25.833	21.675	22.632	22.683	45.088	21.994	26.843		42.939	26.083	25.344		31.265	23.014	20.994		-2.286	-0.09	0.514		17.891	23.74	17.818		4.497	10.788	5.312
40	14.679	7.097	8.775		13.51	6.722	9.556		21.049	20.461	23.906	24.958	44.582	22.258	27.308		42.906	23.852	24.507		30.168	23.747	19.937		-2.43	0.955	0.509		15.501	21.7	19.288		4.848	11.665	5.489
41	17.368	7.855	9.473		14.696	6.919	8.087		22.984	21.741	22.229	25.973	45.586	21.832	25.091		43.535	22.941	25.092		28.233	22.814	21.686		-1.194	0.855	-0.053		17.944	23.36	18.138		4.344	13.127	6.084
42	16.662	5.313	9.921		16.243	6.673	8.02		25.477	23.901	23.54	23.561	45.323	21.908	27.224		43.544	24.362	24.076		29.597	22.444	20.108		-0.66	-0.148	0.309		17.155	22.184	16.796		5.433	11.234	6.895
43	16.863	7.575	10.473		14.027	5.585	8.191		25.23	23.356	21.309	25.26	45.449	22.554	26.537		41.381	22.263	26.547		29.778	20.52	22.832		-3.463	-1.752	0.614		16.175	23.208	19.14		4.124	12.509	8.567
44	18.906	8.04	10.516		17.517	7.009	11.313		25.303	23.111	24.214	26.581	43.13	19.82	27.169		41.288	23.231	24.38		31.509	22.818	19.546		-1.745	-0.766	-0.718		16.481	22.223	19.763		5.999	13.358	7.378
45	18.01	10.249	8.879		18.088	8.027	9.123		25.667	20.82	24.12	22.099	45.739	20.463	26.269		42.227	22.37	24.977		30.467	21.783	20.742		0.887	0.354	-0.302		14.169	22.456	17.279		4.43	14.224	7.587
46	19.492	7.237	9.829		15.776	7.399	9.272		23.813	21.009	23.407	25.48	46.188	21.39	23.925		42.313	24.034	25.494		31.176	19.259	20.319		-2.828	-0.51	1.277		17.553	23.494	18.422		6.634	12.375	7.164
47	17.843	8.965	9.341		16.751	7.57	8.96		23.965	22.767	24.37	25.345	46.16	21.541	26.42		40.534	21.793	26.724		30.067	22.142	21.544		-2.139	0.393	0.734		15.701	23.255	18.269		3.534	9.964	9.102
48	18.669	8.097	8.525		18.03	8.109	11.684		25.022	20.706	23.288	24.443	44.085	19.071	26.762		42.599	23.441	25.336		29.542	19.761	21.282		-0.789	0.08	-0.549		17.39	24.044	18.633		4.411	12.241	7.44
49	19.028	9.066	8.914		16.549	7.961	8.101		24.49	21.978	22.86	25.199	45.807	21.518	28.071		42.269	22.534	26.307		29.722	22.139	22.663		-3.166	0.392	1.289		16.607	21.547	18.424		6.286	11.862	9.542
50	19.451	6.675	9.342		16.718	6.421	9.671		25.074	22.959	23.901	24.899	46.547	21.207	24.224		42.957	23.209	28.224		31.522	21.849	21.79		-1.675	-2.4	-1.235		17.648	22.501	17.594		6.853	13.04	8.967
51	17.903	8.605	10.631		15.748	8.629	11.77		25.944	22.394	23.589	26.404	44.314	21.98	24.495		42.236	24.673	24.887		30.111	23.247	21.264		-3.859	0.237	0.311		14.861	25.771	17.016		5.807	13.301	10.162
52	21.615	9.974	9.231		17.915	8.966	11.074		23.476	22.113	23.546	23.457	44.176	19.654	29.466		42.853	23.678	25.961		30.385	21.96	21.211		-2.691	-0.75	1.76		16.789	23.66	18.407		6.284	11.796	8.258
53	19.95	8.7	10.405		17.822	7.568	12.958		23.272	23.19	25.326	23.606	43.489	23.482	25.455		42.612	26.306	25.339		30.301	19.271	20.671		-1.262	-1.261	-0.812		15.623	24.197	20.613		5.552	14.143	10.798
54	20.612	9.25	10.221		17.656	10.29	10.734		23.415	22.54	24.286	24.601	44.27	21.871	25.745		44.275	25.376	24.858		29.372	20.52	19.699		-3.035	-0.352	-1.283		16.226	23.869	21.101		5.991	13.571	9.142
55	22.329	8.757	11.694		19.328	9.009	11.963		22.721	23.826	26.269	27.459	48.582	20.207	25.039		43.841	25.332	22.658		31.325	19.976	21.883		0.123	-1.95	-0.693		19.995	25.901	19.604		8.162	13.938	8.979
56	18.821	10.527	10.001		20.721	10.582	12.042		22.08	22.681	23.175	26.137	46.332	19.971	26.556		43.68	25.64	24.61		28.592	21.7	20.359		-2.544	1.03	-0.387		16.584	23.705	18.399		4.702	13.072	8.172
57	21.281	9.122	11.076		18.944	8.516	12.248		22.993	22.316	23.135	26.162	44.978	20.356	25.782		42.983	24.95	25.74		28.622	21.002	20.963		-2.624	-0.504	-0.901		17.117	24.822	18.482		7.722	14.254	9.249
58	21.627	10.795	8.939		19.48	10.071	12.042		24.988	23.339	23.14	26.453	42.807	20.535	26.852		42.599	25.582	23.915		31.445	19.745	22.348		-1.63	0.299	0.614		18.92	24.457	17.3		4.758	14.718	10.235
59	23.1	10.001	11.508		19.778	7.486	12.899		24.525	22.71	24.229	26.497	43.893	19.911	25.269		43.061	24.072	24.989		29.645	22.246	20.258		-0.749	-1.192	-0.475		19.214	23.109	18.635		6.44	14.366	9.382
60	22.061	9.982	12.036		19.484	9.243	11.589		24.829	24.494	22.944	24.214	46.783	21.297	24.8		42.722	24.935	26.324		31.457	22.275	22.397		-1.388	-1.071	-0.912		19.574	23.728	22.792		7.206	15.012	10.433
e
Internalization Fab-CPP cis
From Fab-CPP_cis_all_data tab
	OctoR (0.25 μM)			P16 (0.25 μM)			L17E (0.5 μM)			Lyco (0.5 μM)			TP10 (2 μM)			MelP5 (2 μM)			pHD24 (2 μM)			TP3 (0.25 μM)			NRTN (2 μM)
gD	28.0087	11.4939	10.9706	16.7455	9.12152	6.84171	7.90443	2.40374	0.7609	8.23637	1.19022	2.21772	1.1276	2.34431	2.39974	0.942476	1.81324	2.47993	2.03678	0.550806	3.48766	7.70463	1.67276	1.29588	0.169101	0.882265	3.13094
TfR1	28.1114	5.21712	3.91991	52.0159	2.94814	4.46725	6.42189	2.35378	2.38851	6.77322	2.70986	3.11781	1.61365	2.73459	1.5802	5.42754	2.72403	1.90212	2.03458	1.28419	1.0213	14.754	0.904144	1.63076	1.33434	1.54983	1.88433
Viability Fab-CPP cis
From Fab-CPP_cis_all_data tab
	OctoR (0.25 μM)			P16 (0.25 μM)			L17E (0.5 μM)			Lyco (0.5 μM)			TP10 (2 μM)			MelP5 (2 μM)			pHD24 (2 μM)			TP3 (0.25 μM)			NRTN (2 μM)
gD	114.562	126.902	107.576	107.577	138.342	92.2614	107.881	138.072	111.442	107.642	131.211	112.398	65.0888	125.307	95.3299	56.2437	113.38	82.1915	82.9511	95.6	78.1885	96.3989	119.833	95.0189	61.8445	77.145	72.2249
TfR1	120.113	141.669	131.37	114.343	160.601	125.74	122.482	131.156	126.199	121.954	118.242	128.183	122.41	111.966	107.246	148.407	112.885	119.336	100.344	97.2559	99.211	115.596	119.036	115.676	96.8425	90.418	82.9736

## Sheet: Figure 5
a
Internalization HiBiT + CPP
as % of max RLU (from CPP + HiBiT trans_100nM and CPP + HiBiT trans_1uM tabs)
	OctoR (20 μM)				P16 (20 μM)				L17E (20 μM)				Lyco (5 μM)				TP10 (10 μM)				MelP5 (2.5 μM)				pHD24 (20 μM)				TP3 (20 μM)				NRTN (20 μM)
100 nM HiBiT	0.285006	0.41481	0.0205275	0.0694865	0.0952021	0.0969921	0.0183588	0.0538182	0.0529953	0.0445324	0.011676	0.0452238	4.23071	2.17113	0.793715	4.8344	0.807474	0.625873	0.122585	1.23591	0.771181	0.226709	0.14745	1.47117	0.0250884	0.00837242	0.359308	0.0301184	0.0203757	0.00937377	0.014803	0.144719	0.0121284	0.00563261	0.0762344
1 μM HiBiT	0.322204	0.417055	0.119479	0.229514	0.314918	0.218136	0.151163	0.321292	0.152288	0.0750143	0.0910884	0.188063	8.7444	5.00602	2.25337	11.4635	2.13212	1.14021	0.626396	1.91355	2.09995	1.92861	0.798052	3.72873	0.140213	0.0484319	0.733312	0.777342	0.109302	0.0398279	0.113593	0.354018	0.0757564	0.0265733	0.187132
Viability HiBiT + CPP
as % of DMSO + HiBiT control (from CPP + HiBiT trans_100nM and CPP + HiBiT trans_1uM tabs)
	OctoR (20 μM)				P16 (20 μM)				L17E (20 μM)				Lyco (5 μM)				TP10 (10 μM)				MelP5 (2.5 μM)				pHD24 (20 μM)				TP3 (20 μM)				NRTN (20 μM)
100 nM HiBiT	121.434	96.0536	117.332	99.481	118.807	94.7322	112.814	102.19	125.551	98.2823	92.8819	104.185	35.4194	23.5248	25.2908	23.7584	33.3727	20.0192	26.3364	35.8848	59.4955	60.3502	58.1789	56.1179	121.088	98.9248	142.606	108.99	127.373	98.1019	112.356	99.31	107.17	95.8271	131.087
1 μM HiBiT	115.926	91.0573	100.368	101.941	118.406	87.91	86.4967	108.287	115.248	100.062	72.4041	110.975	52.9589	17.7084	24.647	33.5239	41.4112	21.711	32.5542	41.5341	61.8303	58.7324	53.9357	52.0904	125.021	95.227	106.998	111.299	120.648	98.0061	94.7336	94.3456	105.843	86.6851	111.867
b
Internalization Fab-HiBiT + CPP
as % of max RLU (from CPP_Fab_trans_all_data tab)
	OctoR (20 μM)			P16 (20 μM)			L17E (20 μM)			Lyco (5 μM)			TP10 (10 μM)			MelP5 (2.5 μM)			pHD24 (20 μM)			TP3 (20 μM)			NRTN (20 μM)
gD	0.45338	0.581	1.11165	0.143676	0.233	0.586333	0.0876735	0.24	0.354862	0.250617	0.418	0.245455	0.312828	0.799	0.296471	0.251388	0.684	0.300902	0.0162211	0.328	0.286773	0.107686	0.537	0.453648	0.0102442	0.466	1.02028
TfR1	0.466949	0.276	1.08187	0.161657	0.223	0.625558	0.113217	0.172	0.750005	0.131264	0.226	0.253548	0.174318	0.362	0.327366	0.176331	0.455	0.475875	0.0369376	0.121	0.433153	0.129401	0.348	0.528925	0.0241888	0.258	0.747927
Viability Fab-HiBiT + CPP
as % of DMSO + Fab-HiBiT control (from CPP_Fab_trans_all_data tab)
	OctoR (20 μM)			P16 (20 μM)			L17E (20 μM)			Lyco (5 μM)			TP10 (10 μM)			MelP5 (2.5 μM)			pHD24 (20 μM)			TP3 (20 μM)			NRTN (20 μM)
gD	99.752	95.9	251.419	109.477	132	222.968	127.451	168	131.723	31.1218	4	1.81942	42.7517	33.1	9.54386	65.861	45.5	11.0443	132.353	153	132.036	120.915	138	91.1264	109.15	122	143.6
TfR1	121.171	48.5	256.888	140.292	86.2	252.312	136.905	114	163.677	20.5461	1.45	3.45445	37.8815	38.2	22.3697	51.049	34.5	12.4245	137.885	120	93.7224	134.127	107	59.3385	116.27	65.9	98.8935
c
No CaCl2	DMSO subtracted data
Time (min)	OctoR (20 μM)				P16 (20 μM)				L17E (20 μM)				Lyco (5 μM)				TP10 (10 μM)				MelP5 (2.5 μM)				pHD24 (20 μM)				TP3 (20 μM)				NRTN (20 μM)
0	1.289	-1.597	-2.897		-0.876	0.194	6.737	-1.618	-0.553	1.471	1.932		-0.493	-1.115	3.396	1.669	7.145	2.642	3.264	1.017	1.92	3.252	7.851		-0.064	5.659	3.29		4.815	6.529	3.47	0.744	0.85	-0.808	-1.598
2	1.144	-0.955	1.515		1.492	3.937	5.142	-1.58	6.779	6.934	8.925		-2.685	-0.182	6.771	6.061	26.489	16.703	22.799	24.344	25.847	13.039	30.513		2.182	6.332	2.976		7.391	5.642	5.404	4.26	4.913	-0.513	-1.6
4	0.167	1.658	-0.938		2.633	1.943	-5.846	2.583	10.971	10.643	5.402		4.618	5.612	7.484	4.951	29.384	25.908	25.42	32.935	35.914	26.712	35.12		-1.938	6.806	3.842		4.75	0.305	9.111	6.482	0.849	-1.898	0.008
6	-2.733	-3.831	-3.721		2.249	4.251	1.536	7.983	4.799	12.283	7.363		3.419	5.169	14.325	7.645	32.152	29.252	34.59	38.228	39.148	27.409	39.996		3.528	3.713	2.187		8.107	0.068	1.244	4.348	2.519	-5.108	2.268
8	0.99	-0.509	-7.647		4.434	1.602	5.739	1.029	9.298	8.938	9.549		7.3	7.51	8.078	5.596	35.192	34.861	35.071	7.023	45.951	31.84	40.177		2.419	5.647	-1.563		7.306	7.455	2.028	7.74	-0.93	-0.061	2.157
10	-3.555	0.541	-0.996		-0.401	-1.386	3.428	3.075	7.078	10.203	7.713		9.051	8.541	9.246	9.678	35.097	33.023	34.711	46.335	47.495	31.767	42.332		-3.857	4.307	5.695		8.012	5.337	5.32	5.588	-0.487	-0.528	-4.289
12	-0.743	5.538	-3.538		6.342	-0.232	2.95	5.793	6.854	7.671	8.169		8.795	6.572	11.18	-7.629	42.406	34.377	39.839	48.865	56.343	32.558	-1.702		-2.709	8.993	-7.505		5.188	7.933	6.351	8.767	0.662	-2.918	0.2
14	2.588	-3.5	-2.661		3.767	2.988	2.787	6.174	6.884	7.608	11.047		10.988	13.179	7.175	11.655	38.513	32.48	41.01	46.82	50.25	34.515	49.945		-2.41	3.211	3.623		3.51	4.569	0.618	1.634	-2.611	-2.5	-2.888
16	-0.6	-5.462	-4.771		1.139	0.86	3.648	1.05	10.403	10.335	6.097		12.79	15.211	9.726	9.621	38.884	40.345	36.757	46.769	50.036	31.623	42.15		3.14	2.052	2.006		7.775	5.987	5.579	8.91	-1.103	-1.647	1.888
18	-1.004	-0.142	-2.961		1.572	1.566	3.254	-0.136	6.258	8.582	10.447		14.02	14.424	18.876	13.249	41.82	37.398	41.73	48.551	46.132	32.549	46.28		-1.235	2.199	3.974		7.309	7.938	4.007	7.634	2.375	-1.265	1.982
20	-0.586	2.428	-1.739		-2.217	1.218	-2.399	3.423	4.837	10.974	13.645		12.754	18.758	19.275	13.09	46.91	36.994	40.118	53.9	47.201	35.731	41.533		1.104	2.124	4.354		11.197	-1.752	3.442	9.593	5.32	-0.632	-0.791
22	-2.281	2.639	-2.263		4.824	2.754	3.718	3.514	6.834	9.774	8.504		14.127	17.229	15.727	11.918	42.715	38.19	42.023	53.609	49.812	30.01	38.244		-0.103	4.847	5.032		6.627	6.26	7.458	7.907	-1.592	-2.238	-1.278
24	-2.476	-2.015	-2.614		0.774	3.685	2.16	6.484	9.521	13.919	10.915		17.83	19.642	19.117	16.16	46.873	40.059	41.32	52.87	50.518	29.976	41.297		-2.348	0.316	6.956		6.558	6.576	-0.281	8.877	2.83	-0.031	-2.609
26	-7.316	0.238	-1.233		-5.536	9.006	2.555	3.626	4.094	13.604	13.294		17.49	17.192	16.494	14.689	46.068	40.294	45.945	57.733	48.423	31.68	41.176		0.566	2.596	3.303		7.826	1.079	5.089	10.659	0.261	2.077	-0.472
28	0.685	-0.126	0.938		2.396	3.162	3.153	7.763	8.938	12.941	11.684		18.896	21.069	21.08	14.524	44.261	37.441	42.786	56.782	49.068	30.106	44.232		4.937	4.558	-0.61		7.687	3.313	4.178	10.32	1.146	-0.758	-0.086
30	-4.201	2.32	-3.09		1.462	2.958	0.886	3.077	7.33	13.006	12.625		22.782	17.708	24.541	20.049	47.73	40.469	41.335	53.512	48.094	31.473	41.735		2.176	3.875	6.424		7.491	3.962	8.087	5.332	0.164	1.769	-1.371
32	-0.983	1.988	-1.359		0.14	2.137	1.163	3.521	5.848	13.49	12.703		22.398	21.365	20.277	22.45	43.688	42.369	41.744	55.766	53.315	31.086	40.471		4.624	6.764	1.643		8.981	5.658	7.086	9.056	1.191	-2.508	1.546
34	2.123	1.097	-3.254		5.723	4.363	4.525	2.32	12.429	14.29	14.029		26.003	19.574	26.764	17.495	50.9	39.331	43.409	54.619	49.787	34.854	41.545		0.43	4.974	2.439		8.221	8.831	2.361	8.797	-0.506	1.016	0.826
36	-0.224	-3.438	-2.289		4.984	2.142	7.042	4.329	12.595	11.104	12.665		25.937	23.334	19.819	19.498	45.613	43.749	46.085	63.679	47.465	35.228	45.152		0.38	-1.95	5.055		7.035	6.831	3.599	9.68	-0.275	-0.592	-0.021
38	-1.856	2.34	-4.364		3.627	2.424	9.49	3.669	6.657	11.811	10.81		27.59	21.572	24.463	25.247	49.404	45.225	44.257	58.918	47.177	33.26	39.014		-1.936	3.531	-3.917		7.04	13.029	6.095	9.104	-3.168	-0.214	-0.199
40	-1.215	0.807	-2.748		3.258	2.171	1.848	1.599	4.366	16.061	10.342		31.177	24.517	22.178	29.208	45.319	40.886	43.585	58.876	52.491	28.418	49.398		3.217	-1.346	3.942		8.82	3.982	4.844	9.832	-0.741	-0.932	0.7
42	-1.903	0.737	-0.287		0.276	2.676	6.604	3.315	10.039	10.717	16.816		34.305	24.654	21.549	25.571	54.15	45.277	47.27	68.702	50.103	36.15	42.202		-1.239	3.054	0.349		10.325	9.698	7.883	11.758	-0.427	-3.597	0.238
44	1.461	-1.258	-4.428		5.178	2.69	5.935	2.122	9.12	16.858	12.944		32.481	25.32	27.554	23.821	50.071	44.804	46.822	65.142	56.765	30.124	43.138		1.779	2.44	3.971		14.128	2.018	8.519	8.261	2.515	-0.473	-0.045
46	-3.354	-1.325	-1.515		2.376	2.161	2.976	6.373	5.67	13.653	15.424		34.877	27.225	31.69	28.829	49.664	48.487	43.819	64.528	51.884	35.066	47.499		3.126	6.446	8.545		12.673	0.55	6.075	7.382	2.52	-0.582	0.289
48	2.062	0.467	-1.327		5.788	5.618	5.121	7.796	13.3	14.377	14.724		36.327	28.166	26.196	33.9	52.725	45.015	42.78	63.451	51.357	30.64	50.716		-1.331	3.8	3.167		5.778	8.551	6.426	10.777	1.297	-2.339	0.811
50	-2.729	-0.707	0.412		0.607	4.509	7.379	8.346	7.664	16.822	14.972		38.859	32.152	27.103	34.102	48.417	45.034	44.929	66.215	50.206	37.273	41.413		-0.568	0.483	3.648		8.458	6.809	5.255	9.606	-1.327	3.107	1.678
52	-4.466	2.141	-1.759		0.648	5.404	10.459	6.113	7.593	15.773	15.738		40.384	30.896	32.519	34.744	53.309	48.361	47.325	61.579	52.992	36.188	45.838		-1.192	5.313	3.439		6.678	7.796	8.103	13.96	0.839	-0.138	2.855
54	0.411	1.009	-3.755		5.523	4.836	8.546	3.016	13.49	17.403	16.692		37.166	29.618	32.279	31.972	51.05	42.816	43.443	61.702	57.548	33.493	45.941		1.643	4.656	3.404		10.841	6.778	6.326	9.673	-4.432	-2.942	3.137
56	2.712	-1.45	-5.771		6.975	8.223	3.55	10.3	16.867	13.443	13.425		44.804	33.029	33.215	39.301	54.136	48.082	42.921	65.337	56.646	36.451	43.43		-0.139	5.164	3.605		10.668	4.757	6.506	8.498	-0.275	-3.656	-0.495
58	3.04	3.578	-1.131		10.507	5.63	8.391	10.092	12.765	16.124	17.377		38.906	32.669	35.349	30.314	52.638	48.629	46.375	65.239	55.018	32.217	48.161		0.484	8.587	3.501		8.51	9.512	9.806	13.831	-0.689	-2.921	3.546
60	1.641	0.651	0.213		6.283	10.278	7.876	3.053	15.777	15.484	19.302		49.353	34.704	36.895	35.428	52.302	49.186	45.752	69.47	53.648	40.536	48.943		3.153	6.642	-1.782		9.493	9.182	4.982	8.009	1.917	-1.873	-0.254
with CaCl2	DMSO subtracted data
Time (min)	OctoR (20 μM)				P16 (20 μM)				L17E (20 μM)				Lyco (5 μM)				TP10 (10 μM)				MelP5 (2.5 μM)				pHD24 (20 μM)				TP3 (20 μM)				NRTN (20 μM)
0	3.523	2.8	0.412		1.565	2.793	1.974	0.116	4.425	4.273	3.168		4.221	6.705	-0.737	-2.349	1.404	-1.805	0.784	1.871	3.252	2.499	3.518		5.487	1.455	-5.338		3.029	4.03	4.638	2.274	2.087	1.261	-6.749
2	0.779	5.439	1.247		-4.775	0.17	2.141	1.655	-0.621	1.272	-0.013		4.746	1.188	2.34	-6.989	14.555	6.701	14.326	8.479	13.23	3.307	11.731		3.468	7.051	-0.974		-0.812	-0.23	6.519	-0.54	1.244	2.218	-3.473
4	3.986	-1.461	-0.192		4.874	1.543	6.805	-0.988	7.201	7.702	4.841		6.873	4.985	2.914	-3.65	23.172	11.306	21.182	23.475	19.326	8.149	16.77		2.855	2.221	-0.646		3.024	6.461	0.793	5.91	-0.491	4.78	1.727
6	2.363	1.678	6.368		-0.791	0.997	0.233	-2.375	3.029	5.888	2.75		3.024	2.96	5.894	5.028	32.821	10.882	23.079	31.032	24.131	13.087	16.188		0.651	2.896	-1.204		3.635	6.677	3.705	0.729	0.704	4.647	-2.533
8	1.995	-2.278	2.336		0.869	3.142	4.013	0.521	3.45	3.53	3.444		9.618	1.718	1.534	4.258	29.088	10.983	32.293	-29.751	22.431	15.706	24.169		1.102	-2.256	-0.751		2.098	6.992	-1.883	6.206	1.516	1.357	0.45
10	-1.386	1.806	2.162		-0.64	-0.165	0.235	0.581	-0.137	-0.264	4.068		18.852	3.417	9.071	8.983	34.315	13.81	36.901	36.715	29.048	12.447	24.196		4.993	2.949	2.637		5.062	3.333	2.128	1.241	3.507	2.276	0.937
12	4.865	2.458	1.167		-5.117	5.353	2.548	2.54	3.576	6.105	3.3		14.279	9.611	14.326	3.442	35.659	10.445	37.216	42.599	29.221	11.577	17.623		2.323	3.163	1.829		1.419	5.327	5.681	-0.226	0.671	1.888	-5.87
14	3.244	1.341	0.017		2.248	6.839	3.116	2.424	4.179	8.183	1.923		16.167	13.368	16.269	15.04	37.501	12.753	39.87	40.121	30.173	12.974	37.653		3.847	1.944	3.331		4.877	6.781	5.84	0.036	0.79	4.347	-2.626
16	2.036	2.083	-1.123		3.986	0.114	-0.597	1.424	5.746	4.624	0.027		23.195	16.39	19.311	11.218	43.101	14.989	38.037	49.101	32.363	15.572	32.449		4.127	2.921	3.26		0.532	1.525	5.897	-3.038	2.729	0.096	-1.659
18	-1.445	0.091	3.191		-1.091	-1.122	1.625	3.687	1.243	-0.829	1.55		26.299	18.527	29.47	18.456	42.792	20.614	48.19	48.283	34.64	21.702	34.563		4.968	4.637	5.904		6.361	4.362	2.955	1.264	2.491	-1.242	-0.813
20	-1.561	1.969	4.061		1.492	4.168	0.887	0.293	-0.809	2.394	6.187		29.254	25.273	34.051	22.785	42.486	15.503	46.221	53.765	32.679	16.186	38.294		-0.844	2.103	1.899		-1.658	1.389	3.317	-1.097	1.106	0.033	-0.997
22	4.659	-4.896	1.816		1.537	3.781	3.855	-0.937	3.634	6.512	3.915		32.551	24.817	39.404	31.221	49.601	17.184	47.746	54.074	38.796	23.899	35.771		3.732	0.166	1.482		5.061	3.912	1.613	6.583	1.962	4.991	1.557
24	4.306	-0.838	1.118		3.272	5.523	3.894	1.032	4.788	10.214	0.882		30.467	27.802	39.779	32.613	44.682	13.173	51.449	61.27	35.248	22.368	35.548		6.01	4.181	-0.441		3.236	5.247	0.985	4.368	0.91	7.228	4.325
26	4.271	-1.272	0.428		0.17	1.137	2.68	3.273	2.206	3.351	4.103		35.578	26.285	50.115	32.525	51.271	14.523	55.533	65.67	38.631	22.47	40.758		3.699	1.791	0.738		4.542	1.679	0.298	1.251	1.985	1.207	-4.098
28	3.281	-2.41	1.581		3.483	3.419	-4.213	0.865	1.893	4.752	3.26		40.804	30.079	48.016	34.465	45.802	17.812	53.819	60.718	34.844	21.737	46.444		6.087	1.371	-1.998		5.503	1.96	1.476	2.977	8.543	2.658	-3.973
30	2.212	-0.461	0.557		1.6	6.945	2.997	2.156	2.459	3.956	2.167		38.481	33.557	51.941	37.053	50.005	18.639	52.077	64.317	38.115	28.81	44.414		4.194	5.398	3.136		0.757	3.053	3.313	2.799	-0.762	7.142	1.197
32	1.062	-0.383	-1.179		2.366	3.301	3.952	1.353	2.944	6.567	-1.031		43.484	33.527	56.652	38.576	50.07	15.956	51.266	64.041	37.7	22.807	54.172		3.503	1.926	2.51		7.222	3.101	-0.41	-0.452	5.859	1.718	-1.486
34	1.923	1.766	3.129		0.237	2.061	0.384	3.184	3.982	3.47	7.038		37.702	38.847	59.764	45.648	55.14	12.701	59.688	71.042	39.085	25.807	47.189		-0.194	6.209	1.333		-0.173	4.011	3.117	-0.973	-0.01	2.436	-1.901
36	-3.767	0.873	1.362		-1.826	3.523	2.806	-3.693	-1.452	2.113	3.814		48.919	36.594	57.291	42.683	52.749	13.696	53.746	70.508	37.749	24.28	46.857		3.203	0.309	-3.066		4.387	2.89	-0.315	1.437	1.8	2.236	-3.941
38	0.234	3.524	1.568		-0.142	5.183	3.933	2.668	0.974	7.751	3.982		44.184	37.7	61.203	24.14	48.633	18.776	58.707	69.678	33.619	22.247	31.136		5.132	3.582	3.075		3.846	1.877	4.155	3.457	0.545	5.726	-0.233
40	-0.794	5.103	4.473		-0.356	2.501	4.488	5.261	1.836	5.255	4.683		52.713	35.102	64.692	51.284	57.295	15.492	62.254	69.277	41.758	28.866	53.813		-2.357	7.004	1.031		0.137	1.492	6.735	3.672	-0.825	-2.897	-5.546
42	3.68	5.826	2.62		2.11	2.38	4.202	-0.042	6.492	3.398	6.975		49.291	37.121	67.285	46.73	54.559	15.829	59.222	70.397	34.831	26.761	49.844		3.116	6.748	1.712		2.15	7.663	3.853	4.069	3.447	1.242	-2.766
44	0.719	-2.944	3.287		1.644	5.749	2.198	-1.769	4.261	3.445	3.607		48.837	37.075	69.804	42.472	57.808	17.427	61.564	68.672	37.834	28.721	49.255		3.746	-2.836	0.441		0.838	0.295	0.373	2.229	2.032	3.614	-0.149
46	5.537	0.912	4.136		-1.562	4.606	3.475	0.754	5.302	5.999	4.054		51.402	40.187	66.605	49.44	53.08	20.759	60.383	72.615	34.833	27.819	17.909		-1.388	0.523	-7.477		-0.316	1.242	0.805	4.299	-2.207	2.386	-1.297
48	5.336	1.828	1.208		2.843	3.018	5.858	0.581	2.963	6.878	3.617		52.982	37.379	68.528	60.213	52.255	17.638	64.021	75.257	40.623	25.419	57.509		5.543	1.788	-0.917		3.944	4.775	1.373	1.076	3.581	1.297	-4.386
50	-2.187	0.413	3.812		2.727	1.519	3.47	2.427	4.3	3.987	4.089		53.065	44.505	69.488	53.141	52.841	16.948	62.878	75.796	40.77	30.893	52.501		2.165	2.797	2.191		-1.106	3.935	2.319	5.634	1.833	2.325	-2.966
52	1.341	3.056	3.8		1.322	2.376	6.538	-3.528	0.901	4.792	2.357		54.537	40.621	67.093	55.243	49.853	12.265	61.013	76.056	41.021	29.989	63.41		2.545	5.054	-2.589		2.097	6.093	7.664	-0.103	3.997	1.591	-4.227
54	2.438	-3.592	-2.064		2.173	7.294	3.809	1.2	4.699	5.513	1.609		53.633	45.067	71.081	50.13	53.499	18.45	64.456	72.581	40.474	22.657	58.972		3.997	0.056	2.838		2.917	1.091	-1.616	-1.614	1.675	2.243	-4.997
56	2.881	-3.829	4.958		4.659	5.599	5.744	-0.707	0.241	7.602	5.392		53.002	42.424	71.386	48.548	53.094	17.681	66.313	32.707	42.441	32.051	47.871		1.422	-1.646	2.082		2.723	7.457	-0.265	3.065	3.349	4.164	1.44
58	2.929	2.744	4.087		-0.409	3.673	3.548	4.98	1.088	8.898	5.094		54.447	43.5	71.049	55.258	57.873	14.898	66.127	79.807	38.047	27.944	56.632		4.322	2.157	3.3		4.777	5.534	4.373	0.993	3.327	2.324	-2.933
60	3.052	1.061	2.583		1.565	4.81	6.38	5.608	4.974	3.28	1.959		54.075	42.763	71.845	57.42	57.046	19.166	68.575	78.907	41.782	31.253	59.777		5.769	4.081	1.36		4.075	5.131	-0.077	2.198	0.614	3.608	-3.461

## Sheet: Table 1
	Name	Sequence	Reported mechanism	Charge (pH 7.5, pH 6)	% positive residues (pH 7.5, pH 6)	Ref
	Octo_R	Ac-RRRRRRRR-NH2	Endocytosis (macropinocytosis + other pathways), direct translocation	+8, +8	1
	P16 (Penetratin)	Ac-RQIKIWFQNRRMKWKK-NH2	Macropinocytosis, direct translocation	+7, +7	0.438
	L17E	Ac-IWLTALKFLGKHAAKHEAKQQLSKL-NH2	Macropinocytosis, membrane ruffling	+4, +6	20%, 28%
	Lyco	Ac-IWLTALKFLGKHAAKHLAKQQLSKL-NH2	Membrane damage	+5, +7	20%, 28%
	TP10	Ac-AGYLLGKINLKALAALAKKIL-NH2		+4, +4	0.19
	MelP5	Ac-GIGAVLKVLATGLPALISWIKAAQQL-NH2	Pore formation	+2, +2	0.077
	pHD24	Ac-GIGDVLHELAADLPELQEWIHAAQQL-NH2	pH-dependent pore formation	-5, -3	0%, 7.7%
	TP3	Ac-RRILLQLLRGQF-NH2	Direct translocation	+3, +3	25%, 25%
	NRTN	Ac-GAAEAARVYDLGLRRLRQRRRLRRERVRA-NH2		+9, +9	37.9%, 37.9%

## Sheet: SI Figure 1 + Table 2
Raw data, replicates in subcolumns, each set of 6 concentrations (indicated by border) was from a separate experiment
CPP-HiBiT																						HiBiT-CPP
[Peptide] (nM)	Octo_R_HiBiT		P16_HiBiT		L17E_HiBiT		Lyco_HiBiT		TP10_HiBiT		MelP5_HiBiT		pHD24_HiBiT		TP3_HiBiT		NRTN_HiBiT		Control_HiBiT			[Peptide] (nM)	HiBIT_Octo_R		HiBIT_P16		HiBIT_L17E		HiBIT_Lyco		HiBIT_TP10		HiBIT_MelP5		HiBIT_pHD24		HiBIT_TP3		HiBIT_NRTN		DMSO
0.1	67596	56560	164988	110392	213180	85876	134200	78940	58220	47104	112376	86256	308488	330808	113932	66816	140876	132484	162364	173316		0.1	76916	32980	106712	40660	73720	25544	47916	30828	44812	34824	29396	25460	219924	203744	88452	57368	70968	48160	12824	10556
0.5	386168	353384	833828	612384	841876	421476	555868	446228	220080	184288	453960	343948	1588884	1379920	319892	220468	598340	508548	708900	651884		0.5	303104	261156	371732	241012	225416	136940	159152	148296	182112	162268	69284	68400	1024036	1070100	302716	237920	255300	216628	23872	19884
1	738116	593364	1367636	984388	1362372	847216	912004	744184	389540	371152	889868	675224	3813228	3301852	633512	501404	1289660	1160160	1863436	1769300		1	590260	536360	633388	517196	466824	282644	340436	286432	369832	331856	147800	155840	2082324	2390716	589280	538944	510656	476148	44532	39572
5	3218208	2696140	5967460	4701244	5010096	3117296	3366328	3139184	1271440	1267732	3274500	2381856	12629200	10539100	1839248	1609756	4471424	4251544	7789456	6516700		5	2092184	2180344	2191384	2448268	1518788	1243256	1285880	1089464	1547364	1495696	327904	375440	7854544	10238776	2319764	2103144	1733604	2030228	79452	74592
10	3960192	3458592	6729372	6068672	6321724	4763464	4274072	3952364	1925868	2009124	3979768	3260188	15440488	12840612	3291524	2742648	6484688	6340756	11151616	10590416		10	3640796	3444880	3464872	3770084	2804612	2392336	2371356	1978124	2774180	2402820	504880	609108	12737680	12089572	4486868	3968316	3123104	3019452	124340	117664
100	8171112	7819044	10174752	9828304	11097404	10436420	10191580	9741452	6832256	6430668	10664480	9341816	15719800	16007340	10128116	8692124	11356540	11513424	20326168	18471028		100	8996256	9264676	9205644	10304740	10103904	10497168	7124860	7470232	7654612	7788892	1145124	1788436	17728216	17440872	11983848	12721872	8526916	9364832	156988	154640
0.4	293996	425204	759672	947144	644332	983308	439296	740052	293680	610824	335404	566108	1214732	1474492	1296832	2127472	758192	1022192	585980	689816		0.4	495580	234736	804604	230648	386832	176368	318892	182596	429168	232028	280976	221408	696588	697988	1061228	377248	372720	328696	47476	57004
2	1860540	2435376	2752072	4043232	2049948	4224816	1561764	3400828	1170792	2306688	1410756	2215376	4331944	6694664	3395304	5221572	2662972	3266588	3650340	3204184		2	2096512	1768432	2329696	1807228	1197736	938576	911488	973132	1044900	1112768	953792	1057876	3007876	3826112	2799468	1804352	1557524	1865224	95420	125000
10	5942356	5865428	6378016	8402880	4864848	9687160	3946960	8859752	3268180	5844224	3899432	7252800	9611432	19143760	6826452	9410856	8226464	10305048	12287312	11832828		10	5854588	5630404	4988876	6463052	2649456	3858504	2760792	3506504	3084980	4033664	2846344	3375276	9609524	14066352	5499284	5660412	4554228	5921376	172276	212204
50	11100500	10965456	9472348	13203504	8997964	12950204	7390504	11225812	5585884	9661868	7409580	10773428	17782592	18928876	12410604	13639416	12017184	12561724	18850344	21191312		50	10514736	10694888	8983792	10600420	6330976	9265976	4590728	8000744	6230412	9230064	4755552	7487248	12935164	18681144	8873464	13084580	9732212	12322468	249264	327668
250	13816856	12873164	10601024	13622080	10112480	14447188	8525400	12533908	7866000	11881020	11706888	14886992	13018056	18664484	10806648	14024440	12566488	13973876	19413632	24483784		250	14070636	14729452	12369080	14727048	11379376	15594712	7700840	11946008	8458832	13011536	8148880	12250600	15314492	19577048	12725372	16928064	11061828	14798004	315120	397208
500	13682772	14939388	13474912	15117228	13412880	12887472	10552116	15196840	8373932	13272368	11377544	14389600	14078980	19974552	12705040	17095752	15707832	17689360	16803400	26235052		500	15676260	12843972	11974144	15339472	12396656	17892188	9380344	14258472	9074780	14654952	9743028	13800596	14807020	20653284	13787404	19802784	17715816	15456484	289680	360576
7.8125	1925672	2737876	2947120	3652176	2551280	3212336	2466748	2517364	1964740	2472464	2707544	3230800	5673416	6808080	3406660	4217476	3694864	5184016	4363436	5705236		7.8125	1489476	2088660	1944064	2417256	1058156	2424804	1073744	1545512	1557376	2048236	1223020	2755172	3877084	4482360	2423484	3904464	2037912	2925368	76528	100368
15.625	5014788	4785368	5099652	4960532	5264900	5603288	4572312	5166208	3516516	3833256	5460220	4858112	8720696	7718408	5281916	5033724	6789900	5874844	10107704	7108600		15.625	4241448	4695408	3873824	5018580	2779852	4562508	2430580	4019464	3238076	4511636	2560644	4490820	6184696	8241612	3850332	5321544	3695304	5470660	117912	152356
31.25	5570808	5920404	4921956	6628936	7035296	6646540	6867276	6386244	4842120	4990716	7084968	6715196	10157640	9009620	5893072	5647852	5979456	7025388	9801868	11230580		31.25	4994924	5896508	3722276	5526512	4288708	5027092	3657752	4517728	4088540	5759624	3609024	4665004	7447696	8664308	5422580	7607340	5062280	4785928	164076	192028
62.5	4941344	6159344	5871156	7000360	6612996	7284056	5813776	6800280	6105476	5883572	6635684	8061768	10343064	10669780	6560384	7802956	7678884	8532572	13384316	12706436		62.5	5693988	6551016	5731940	6027228	6190732	7239468	5023644	5468796	5761200	6407520	5276248	5888624	9114732	9635700	7083584	8656852	6124384	5453388	190956	215464
125	5290860	6748120	5961296	7737608	7169788	7773804	6144020	7583808	6555984	6660120	8034768	8809820	9947852	10597136	6243872	7340736	7172508	8319960	12971776	12474800		125	6822104	6951056	6066152	6981608	6948020	7051300	6140856	5947636	6564688	7559212	6091156	7423812	10902104	10349396	8253524	9310616	6058692	8325724	204856	231088
250	6821520	7838352	6264020	8873868	6535968	9074600	6366896	8536112	5992048	8175544	7272204	10351228	9385928	11752748	7282012	9096092	6880192	10124084	13155036	13547552		250	7728168	7871664	6804384	6517980	9672284	10771360	6808132	7256004	7335716	7706048	9083468	7393340	11533780	9699240	11309680	8700852	8825876	7794172	192160	194912
Max value HiBiT control																		Set 1	20326168	18471028
																		Set 2	19413632	26235052
																		Set3	13384316	13547552
Normalization
[Peptide] (nM)	Octo_R_HiBiT		P16_HiBiT		L17E_HiBiT		Lyco_HiBiT		TP10_HiBiT		MelP5_HiBiT		pHD24_HiBiT		TP3_HiBiT		NRTN_HiBiT		Control_HiBiT			[Peptide] (nM)	HiBIT_Octo_R		HiBIT_P16		HiBIT_L17E		HiBIT_Lyco		HiBIT_TP10		HiBIT_MelP5		HiBIT_pHD24		HiBIT_TP3		HiBIT_NRTN		DMSO
0.1	0.00332557	0.00306209	0.00811702	0.00597649	0.010488	0.00464923	0.00660233	0.00427372	0.00286429	0.00255016	0.00552864	0.0046698	0.0151769	0.0179096	0.00560519	0.00361734	0.00693077	0.00717253	0.00798793	0.00938313		0.1	0.00378409	0.0017855	0.00524998	0.00220129	0.00362685	0.00138292	0.00235736	0.00166899	0.00220465	0.00188533	0.00144621	0.00137837	0.0108197	0.0110305	0.00435163	0.00310584	0.00349146	0.00260733	0.000630911	0.00057149
0.5	0.0189986	0.0191318	0.0410224	0.0331538	0.0414183	0.0228182	0.0273474	0.0241583	0.0108274	0.00997714	0.0223338	0.0186209	0.0781694	0.0747073	0.0157379	0.0119359	0.0294369	0.0275322	0.0348762	0.0352922		0.5	0.014912	0.0141387	0.0182883	0.0130481	0.0110899	0.00741377	0.00782991	0.00802857	0.00895949	0.008785	0.00340861	0.0037031	0.0503802	0.057934	0.0148929	0.0128807	0.0125602	0.011728	0.00117445	0.0010765
1	0.0363136	0.032124	0.0672845	0.0532936	0.0670255	0.0458673	0.0448685	0.0402893	0.0191645	0.0200937	0.0437794	0.0365558	0.187602	0.178758	0.0311673	0.0271454	0.0634483	0.0628097	0.0916767	0.0957878		1	0.0290394	0.0290379	0.0311612	0.0280004	0.0229667	0.015302	0.0167487	0.0155071	0.0181949	0.0179663	0.00727141	0.008437	0.102445	0.129431	0.0289912	0.0291778	0.0251231	0.0257781	0.00219087	0.00214238
5	0.158328	0.145966	0.293585	0.25452	0.246485	0.168767	0.165615	0.169952	0.0625519	0.0686335	0.161098	0.128951	0.621327	0.570575	0.0904867	0.0871503	0.219984	0.230174	0.383223	0.352807		5	0.102931	0.118041	0.107811	0.132546	0.0747208	0.0673084	0.0632623	0.0589823	0.0761267	0.0809752	0.0161321	0.0203259	0.386425	0.554315	0.114127	0.113862	0.0852893	0.109914	0.00390885	0.00403832
10	0.194832	0.187244	0.331069	0.328551	0.311014	0.257888	0.210274	0.213976	0.0947482	0.108772	0.195795	0.176503	0.759636	0.695176	0.161935	0.148484	0.319032	0.343281	0.548633	0.573353		10	0.179119	0.186502	0.170464	0.204108	0.13798	0.129518	0.116665	0.107093	0.136483	0.130086	0.0248389	0.0329764	0.626664	0.654515	0.220743	0.21484	0.153649	0.16347	0.00611724	0.00637019
100	0.402	0.423314	0.500574	0.532093	0.545966	0.565016	0.501402	0.527391	0.336131	0.348149	0.524668	0.505755	0.773377	0.866619	0.49828	0.470581	0.558715	0.623323	1	1		100	0.442595	0.501579	0.452896	0.557887	0.497088	0.568304	0.350526	0.40443	0.376589	0.421682	0.0563374	0.0968238	0.872187	0.944229	0.589577	0.688747	0.419504	0.507001	0.00772344	0.00837203
0.4	0.0151438	0.0162075	0.0391309	0.0361022	0.0331897	0.0374807	0.0226282	0.0282085	0.0151275	0.0232827	0.0172767	0.0215783	0.0625711	0.0562031	0.0668001	0.0810927	0.0390546	0.0389628	0.0301839	0.0262937		0.4	0.0255274	0.00894742	0.0414453	0.0087916	0.0199258	0.00672261	0.0164262	0.00696	0.0221065	0.0088442	0.0144731	0.0084394	0.0358814	0.0266052	0.0546641	0.0143795	0.0191989	0.0125289	0.0024455	0.00217282
2	0.0958368	0.0928291	0.14176	0.154116	0.105593	0.161037	0.0804468	0.129629	0.0603077	0.0879239	0.0726683	0.0844434	0.223139	0.25518	0.174893	0.19903	0.13717	0.124512	0.18803	0.122134		2	0.107992	0.0674072	0.120003	0.068886	0.0616956	0.0357756	0.0469509	0.0370928	0.053823	0.0424153	0.04913	0.040323	0.154936	0.14584	0.144201	0.0687764	0.0802284	0.0710966	0.0049151	0.00476462
10	0.306092	0.223572	0.328533	0.320292	0.250589	0.369245	0.203309	0.337707	0.168345	0.222764	0.200861	0.276455	0.495087	0.729702	0.351632	0.358713	0.423747	0.392797	0.632922	0.451031		10	0.301571	0.214614	0.256978	0.246352	0.136474	0.147074	0.142209	0.133657	0.158908	0.153751	0.146616	0.128655	0.494988	0.536166	0.283269	0.215758	0.234589	0.225705	0.00887397	0.00808857
50	0.571789	0.41797	0.487923	0.503277	0.463487	0.493622	0.380686	0.427894	0.28773	0.368281	0.381669	0.41065	0.915985	0.721511	0.639273	0.519893	0.619008	0.478815	0.970985	0.807748		50	0.541616	0.407656	0.462757	0.404056	0.32611	0.353191	0.236469	0.304964	0.32093	0.351822	0.244959	0.285391	0.666293	0.712068	0.457074	0.498744	0.501308	0.469695	0.0128396	0.0124897
250	0.711709	0.490686	0.546061	0.519232	0.520896	0.550683	0.439145	0.477754	0.405179	0.452868	0.603024	0.567447	0.670563	0.711433	0.556653	0.534569	0.647302	0.532641	1	0.933247		250	0.724781	0.561442	0.637134	0.56135	0.586154	0.594423	0.396672	0.455345	0.435716	0.49596	0.41975	0.466955	0.788852	0.746217	0.655486	0.645246	0.569797	0.564055	0.0162319	0.0151404
500	0.704802	0.569444	0.694095	0.576223	0.6909	0.491231	0.543542	0.579257	0.431343	0.505902	0.58606	0.548488	0.725211	0.761369	0.654439	0.651638	0.809114	0.674264	0.865546	1		500	0.807487	0.489573	0.616791	0.584694	0.638554	0.681996	0.483183	0.543489	0.467444	0.558602	0.501865	0.526037	0.762713	0.78724	0.710192	0.754822	0.912545	0.589154	0.0149215	0.0137441
7.8125	0.143875	0.202094	0.220192	0.269582	0.190617	0.237116	0.184301	0.185817	0.146794	0.182503	0.202292	0.238479	0.423885	0.502532	0.254526	0.311309	0.276059	0.382653	0.326011	0.421127		7.8125	0.111285	0.154173	0.145249	0.178428	0.0790594	0.178985	0.080224	0.114081	0.116358	0.151189	0.0913771	0.20337	0.289674	0.330861	0.181069	0.288204	0.152261	0.215933	0.00571774	0.00740857
15.625	0.374676	0.353228	0.381017	0.366157	0.393363	0.413602	0.341617	0.381339	0.262734	0.282948	0.407957	0.358597	0.651561	0.569727	0.394635	0.37156	0.507303	0.433646	0.75519	0.524715		15.625	0.316897	0.346587	0.28943	0.370442	0.207695	0.336777	0.181599	0.296693	0.241931	0.333022	0.191317	0.331486	0.462085	0.608347	0.287675	0.392805	0.276092	0.403812	0.00880971	0.011246
31.25	0.416219	0.437009	0.367741	0.489309	0.525637	0.490608	0.513084	0.471395	0.361776	0.368385	0.529349	0.495676	0.758921	0.665037	0.440297	0.416891	0.446751	0.518573	0.73234	0.828975		31.25	0.373192	0.435245	0.278107	0.407934	0.320428	0.37107	0.273286	0.333472	0.305472	0.425141	0.269646	0.344343	0.55645	0.639548	0.405144	0.561529	0.378225	0.353269	0.0122588	0.0141744
62.5	0.369189	0.454646	0.438659	0.516725	0.494085	0.537666	0.434372	0.501956	0.456166	0.43429	0.495781	0.595072	0.772775	0.78758	0.490155	0.575968	0.573723	0.629824	1	0.937914		62.5	0.425422	0.483557	0.428258	0.444894	0.462536	0.534375	0.375338	0.403674	0.430444	0.472965	0.394211	0.434663	0.681001	0.71125	0.529245	0.638998	0.457579	0.402537	0.0142671	0.0159043
125	0.395303	0.498106	0.445394	0.571144	0.535686	0.573816	0.459046	0.559792	0.489826	0.491611	0.600312	0.650289	0.743247	0.782218	0.466507	0.54185	0.535889	0.61413	0.969177	0.920816		125	0.509709	0.513086	0.453228	0.515341	0.519117	0.520485	0.45881	0.439019	0.490476	0.557976	0.455097	0.547982	0.814543	0.763931	0.616656	0.687254	0.452671	0.614556	0.0153057	0.0170575
250	0.509665	0.578581	0.468012	0.655016	0.48833	0.669833	0.475698	0.630085	0.447692	0.60347	0.543338	0.764066	0.701263	0.867518	0.544071	0.67142	0.514049	0.7473	0.98287	1		250	0.577405	0.58104	0.508385	0.481119	0.722658	0.795078	0.508665	0.535595	0.548083	0.568815	0.678665	0.545733	0.861738	0.71594	0.844995	0.642245	0.659419	0.57532	0.0143571	0.0143872
EC50 fits (from Graphpad prism)
	EC50				Max
CPP	CPP-HiBiT		HiBiT-CPP		CPP-HiBiT		HiBiT-CPP
OctoR	14.65	9.24-23.96	20.62	13.70-31.86	0.58	0.53-0.64	0.64	0.59-0.70
P16	8.166	5.70-11.70	18.27	13.39-25.24	0.5691	0.54-0.60	0.5873	0.55-0.63
L17E	9.68	7.08-13.24	39.51	28.34-55.52	0.5957	0.56-0.63	0.7417	0.68-0.81
Lyco	11.21	8.01-15.77	29.19	21.04-41.01	0.5534	0.52-0.59	0.5308	0.49-0.57
TP10	17.91	12.04-27.08	21.05	15.23-29.45	0.5043	0.46-0.55	0.5532	0.51-0.60
MelP5	14.81	10.46-21.20	40.84	14.89-129.7	0.6373	0.59-0.68	0.5525	0.44-0.76
pHD24	2.727	1.76-4.14	5.925	3.87-8.97	0.7889	0.75-0.83	0.8072	0.75-0.86
TP3	12.85	8.23-20.31	21.39	15.92-29.03	0.6159	0.57-0.67	0.7598	0.71-0.81
NRTN	8.085	5.65-11.56	25.63	15.76-43.57	0.6557	0.62-0.70	0.6736	0.61-0.75
HiBiT only	9.12		7.21-11.53		1.03		0.98-1.07
	CPP-HiBiT				HiBiT-CPP
CPP	EC50	95% CI	Max RF	95% CI	EC50	95% CI	Max RF	95% CI
OctoR	14.65	9.24-23.96	0.58	0.53-0.64	20.62	13.70-31.86	0.64	0.59-0.70
P16	8.166	5.70-11.70	0.5691	0.54-0.60	18.27	13.39-25.24	0.5873	0.55-0.63
L17E	9.68	7.08-13.24	0.5957	0.56-0.63	39.51	28.34-55.52	0.7417	0.68-0.81
Lyco	11.21	8.01-15.77	0.5534	0.52-0.59	29.19	21.04-41.01	0.5308	0.49-0.57
TP10	17.91	12.04-27.08	0.5043	0.46-0.55	21.05	15.23-29.45	0.5532	0.51-0.60
MelP5	14.81	10.46-21.20	0.6373	0.59-0.68	40.84	14.89-129.7	0.5525	0.44-0.76
pHD24	2.727	1.76-4.14	0.7889	0.75-0.83	5.925	3.87-8.97	0.8072	0.75-0.86
TP3	12.85	8.23-20.31	0.6159	0.57-0.67	21.39	15.92-29.03	0.7598	0.71-0.81
NRTN	8.085	5.65-11.56	0.6557	0.62-0.70	25.63	15.76-43.57	0.6736	0.61-0.75
	EC50		95% CI		Max RF		95% CI
HiBiT only	9.12		7.21-11.53		1.03		0.98-1.07

## Sheet: SI Figures 2 and 3
NanoGlo - Raw data		Internalization		DMEM data		For HBSS data, see Figure 3 tab
Concentration (μM)	OctoR-HiBiT		P16-HiBiT		L17E-HiBiT		Lyco-HiBiT		TP10-HiBiT		MelP5-HiBiT		pHD24-HiBiT		TP3-HiBiT		NRTN-HiBiT		Control-HiBiT		HiBiT-OctoR		HiBiT-P16		HiBiT-L17E		HiBiT-Lyco		HiBiT-TP10		HiBiT-MelP5		HiBiT-pHD24		HiBiT-TP3		HiBiT-NRTN		Control-HiBiT
0	96092	32396	14192	63676	39168	80748	87508	160128	36524	41040	110912	116076	62616	104544	31764	130948	17868	52936	36956	48996	18488	34020	11108	54048	43608	41428	34540	133812	30320	31952	32996	50508	43712	26128	52172	117828	20048	54664	19512	87520
0.625	182876	35940	112424	176640	118300	132096	217512	2239008	33660	35728	48188	26440	179856	87740	68096	196868	83048	191100	193064	193332	97380	301376	24132	275056	33276	326076	43516	475428	50256	110272	23652	41548	49460	68696	98148	330576	41100	151332	80628	252448
1.25	375032	116596	225868	171752	243844	185248	2831028	8608644	88376	152656	78864	61984	252400	162800	164628	459908	262152	134096	339232	264688	441260	442576	53624	593100	92096	1027484	518724	3707664	274928	753400	52928	1595132	81400	166188	150424	940344	108720	414744	117804	370168
2.5	587272	252024	335868	1400912	376040	465284	8157944	10984664	344776	1408612	301076	1339124	186756	317312	258096	4138988	448620	274956	342896	521516	1098160	762936	114664	668504	225676	1909480	5566812	9001644	1484008	4151584	1448992	2406292	87796	205844	508552	1407380	457700	490356	118136	451268
5	2973052	2180064	2989340	6591932	3033748	2194136	6618200	4538720	4028292	8640532	3474044	5586888	319200	692308	6336204	10592884	1255964	553360	386640	417272	12262268	2103316	364064	746096	1723004	5467036	12599208	6565992	7079912	9934688	3570184	2733212	160832	218100	4189288	4858776	1175360	733696	217376	647508
10	24524664	14818172	14841856	10091704	9707380	4969880	3151560	1799372	6051268	6688236	4997260	4950664	371600	1207344	10627272	12064764	4003776	1381096	439740	425320	31922264	13465932	1051360	1773248	5866284	11265356	8221944	2631152	8870992	4793092	4414956	2505380	289740	522736	14514600	5686872	4082756	1707032	287612	515740
Fold increase over HiBiT control
Concentration (μM)	OctoR-HiBiT		P16-HiBiT		L17E-HiBiT		Lyco-HiBiT		TP10-HiBiT		MelP5-HiBiT		pHD24-HiBiT		TP3-HiBiT		NRTN-HiBiT		Control-HiBiT		HiBiT-OctoR		HiBiT-P16		HiBiT-L17E		HiBiT-Lyco		HiBiT-TP10		HiBiT-MelP5		HiBiT-pHD24		HiBiT-TP3		HiBiT-NRTN		Control-HiBiT
0	2.60017	0.661197	0.384024	1.29962	1.05985	1.64805	2.3679	3.26819	0.98831	0.837619	3.00119	2.36909	1.69434	2.13373	0.859509	2.67263	0.483494	1.08041	1	1	0.947519	0.388711	0.569291	0.61755	2.23493	0.473355	1.77019	1.52893	1.55392	0.365082	1.69106	0.577102	2.24026	0.298537	2.67384	1.3463	1.02747	0.624589	1	1
0.625	0.94723	0.185898	0.582315	0.913661	0.61275	0.68326	1.12663	11.5812	0.174346	0.184801	0.249596	0.13676	0.931587	0.453831	0.352712	1.01829	0.430158	0.988455	1	1	1.20777	1.19381	0.2993	1.08956	0.41271	1.29166	0.539713	1.88327	0.623307	0.436811	0.293347	0.16458	0.613435	0.272119	1.21729	1.30948	0.509748	0.599458	1	1
1.25	1.10553	0.440504	0.665822	0.648885	0.718812	0.699873	8.3454	32.5237	0.260518	0.576739	0.232478	0.234178	0.744034	0.615064	0.485296	1.73755	0.772781	0.506619	1	1	3.74571	1.19561	0.455197	1.60225	0.781773	2.77572	4.40328	10.0162	2.33377	2.03529	0.449289	4.30921	0.690978	0.448953	1.2769	2.54032	0.922889	1.12042	1	1
2.5	1.71268	0.483253	0.979504	2.68623	1.09666	0.892176	23.7913	21.0629	1.00548	2.70099	0.878039	2.56775	0.544643	0.608442	0.752695	7.93645	1.30833	0.527224	1	1	9.29573	1.69065	0.97061	1.48139	1.91031	4.23137	47.1221	19.9474	12.5619	9.19982	12.2655	5.33229	0.743177	0.456146	4.3048	3.11872	3.87435	1.08662	1	1
5	7.68946	5.22456	7.73158	15.7977	7.84644	5.25829	17.1172	10.8771	10.4187	20.7072	8.98522	13.3891	0.825574	1.65913	16.3879	25.386	3.24841	1.32614	1	1	56.4104	3.24832	1.67481	1.15226	7.92638	8.44319	57.9604	10.1404	32.5699	15.343	16.424	4.22112	0.739879	0.33683	19.2721	7.50381	5.40704	1.13311	1	1
10	55.7708	34.8401	33.7514	23.7273	22.0753	11.685	7.16687	4.23063	13.761	15.7252	11.3641	11.6399	0.845045	2.83867	24.1672	28.3663	9.10487	3.24719	1	1	110.991	26.1099	3.65548	3.43826	20.3965	21.8431	28.5869	5.1017	30.8436	9.29362	15.3504	4.85784	1.0074	1.01356	50.4659	11.0266	14.1954	3.30987	1	1
CellTiterGlo - Raw data		Viability		DMEM data		For HBSS data, see Figure 3 tab
Concentration (μM)	OctoR-HiBiT		P16-HiBiT		L17E-HiBiT		Lyco-HiBiT		TP10-HiBiT		MelP5-HiBiT		pHD24-HiBiT		TP3-HiBiT		NRTN-HiBiT		Control-HiBiT		HiBiT-OctoR		HiBiT-P16		HiBiT-L17E		HiBiT-Lyco		HiBiT-TP10		HiBiT-MelP5		HiBiT-pHD24		HiBiT-TP3		HiBiT-NRTN		Control-HiBiT
0	3347396	1790968	3614156	1872096	3660936	2132336	3736920	2138952	3634420	2191500	3714960	2331720	3692072	2190196	3726388	2193316	3562316	1951312	3667920	1921836	2927644	2163500	3296520	2244552	3511728	2511960	3524600	2495256	3559052	2574632	3687960	2596460	3643248	2640880	3503400	2513024	3477308	2375108	3206376	2357584
0.625	3473968	2246968	4116256	2756840	4510604	2796912	4336420	2512216	4480088	3049312	4428508	2963508	4275596	2945896	4326704	2873292	4411376	2774980	4130712	2405872	3515664	2286156	3932432	2949216	4154912	2876984	4169260	2389180	4244828	2986956	4224248	2613208	4247736	3243076	4639352	3156040	4106984	3033360	3664024	2748564
1.25	3792588	2277492	4490656	2856124	4795580	3008364	4394548	1952568	4689164	3001012	4601604	3165112	4622072	3046920	4401780	3015188	4442504	3042332	3797832	2458236	3453192	2226064	3854040	2857816	4150044	3068152	4328248	1489016	4344080	2557812	4384992	2494380	4315652	3166588	4311876	3269028	4178120	3155608	3488036	2750764
2.5	3581564	2402284	4314896	2821248	4689884	2869988	3081172	446060	4890388	2866668	4891164	3002548	4889788	3092220	4819432	2975084	4612196	2946712	3996548	2425056	3427904	2272896	3981148	2990288	4335468	2718428	3694280	274100	4326672	1959368	4278780	2153344	4415784	3283760	4451620	3112740	4220424	2982716	3553076	2713216
5	3629708	2338116	4422160	2668428	4582060	2818632	1356484	48608	4385204	2200136	4265296	1306124	4686744	2951140	4578168	2234988	4327076	2934120	3931620	2511324	3080300	2061500	4067928	2812728	4213588	1387984	1752560	55868	3739440	798572	3241844	1032948	4077452	3074692	4199964	2458088	4099876	2929948	3462052	2782720
10	2158832	1917696	3352128	2050528	3261804	2165768	108348	22128	2253576	569628	1397700	331648	4090228	2669776	1978688	210060	3828668	2457228	3909772	2254604	2035344	749632	3945900	1431424	3517000	269048	426892	66880	2505040	339800	2051048	410144	3408628	2740872	2213796	330632	4044816	2226368	3198736	2415116
Calculate viability over average cells only well
Average background	Expt 1	Expt 2
CPP-HiBiT	2.95732e+06	2711452
HiBiT-CPP	3.43378e+06	2.4473e+06
Concentration (μM)	OctoR-HiBiT		P16-HiBiT		L17E-HiBiT		Lyco-HiBiT		TP10-HiBiT		MelP5-HiBiT		pHD24-HiBiT		TP3-HiBiT		NRTN-HiBiT		Control-HiBiT		HiBiT-OctoR		HiBiT-P16		HiBiT-L17E		HiBiT-Lyco		HiBiT-TP10		HiBiT-MelP5		HiBiT-pHD24		HiBiT-TP3		HiBiT-NRTN		Control-HiBiT
0	113.19	66.052	122.211	69.044	123.792	78.6418	126.362	78.8859	122.896	80.8239	125.619	85.9953	124.845	80.7758	126.006	80.8908	120.458	71.9656	124.029	70.8785	85.26	88.4037	96.0026	91.7156	102.27	102.642	102.645	101.96	103.648	105.203	107.402	106.095	106.1	107.91	102.027	102.686	101.268	97.0503	93.3773	96.3343
0.625	117.47	82.8695	139.189	101.674	152.524	103.152	146.634	92.6521	151.492	112.46	149.747	109.296	144.577	108.646	146.305	105.969	149.168	102.343	139.678	88.73	102.385	93.4156	114.522	120.509	121.001	117.558	121.419	97.6253	123.62	122.051	123.02	106.779	123.704	132.517	135.109	128.96	119.605	123.947	106.705	112.31
1.25	128.244	83.9953	151.849	105.336	162.16	110.95	148.599	72.0119	158.561	110.679	155.601	116.731	156.293	112.372	148.844	111.202	150.221	112.203	128.422	90.6612	100.565	90.9602	112.239	116.774	120.859	125.369	126.049	60.8433	126.51	104.516	127.701	101.924	125.682	129.391	125.572	133.577	121.677	128.943	101.58	112.4
2.5	121.109	88.5977	145.906	104.049	158.586	105.847	104.188	16.451	165.366	105.724	165.392	110.736	165.345	114.043	162.966	109.723	155.959	108.677	135.141	89.4375	99.8288	92.8738	115.941	122.187	126.259	111.079	107.586	11.2001	126.003	80.0626	124.608	87.9887	128.598	134.179	129.642	127.191	122.909	121.878	103.474	110.866
5	122.737	86.2311	149.533	98.4132	154.94	103.953	45.8687	1.79269	148.283	81.1424	144.229	48.1706	158.48	108.84	154.808	82.4277	146.318	108.212	132.945	92.6192	89.7057	84.2358	118.468	114.932	122.71	56.715	51.0387	2.28285	108.901	32.6308	94.4103	42.2077	118.745	125.636	122.313	100.441	119.398	119.722	100.823	113.706
10	72.9997	70.7258	113.35	75.6247	110.296	79.8748	3.66373	0.816094	76.2034	21.0082	47.2624	12.2314	138.309	98.463	66.9082	7.74714	129.464	90.6241	132.207	83.1512	59.2741	30.631	114.914	58.49	102.423	10.9937	12.4321	2.73281	72.9528	13.8847	59.7314	16.7591	99.2674	111.996	64.471	13.5101	117.795	90.9726	93.1549	98.6851
Reproduce data from Figure 3 here for easier comparison				HBSS data
Internalization - fold change wrt HiBiT only
Concentration (μM)	OctoR-HiBiT			P16-HiBiT			L17E-HiBiT			Lyco-HiBiT			TP10-HiBiT			MelP5-HiBiT			pHD24-HiBiT			TP3-HiBiT			NRTN-HiBiT			Control-HiBiT			HiBiT-OctoR			HiBiT-P16			HiBiT-L17E			HiBiT-Lyco			HiBiT-TP10			HiBiT-MelP5			HiBiT-pHD24
0	0.858074	2.16799	0.757454	1.15465	2.47651	0.535097	2.13469	6.74756	0.443924	3.83087	11.4457	0.855304	1.35709	3.84086	0.426426	3.46581	8.51958	0.503316	0.443157	2.72206	2.2228	1.46985	4.03904	1.77056	0.863039	2.80468	2.62386	1	1	1	2.94936	0.81131	4.23391	4.54145	1.10529	4.45923	4.82389	0.902732	6.40266	2.46082	1.25146	2.64403	2.12245	0.665647	1.89512	2.43815	1.24232	3.38661	10.7236
0.625	4.21117	3.58473	4.58898	4.52168	4.01631	2.84793	4.79964	3.44253	2.82023	51.0477	36.3373	28.9643	22.6968	7.04392	4.75441	16.0131	30.3985	13.9285	0.598779	1.67072	1.52187	4.89743	2.80816	4.53515	2.35772	5.23935	2.92873	1	1	1	3.06618	4.29136	10.9208	3.56578	6.20252	15.6428	4.4007	5.42917	8.09834	12.0866	47.6886	70.635	13.102	23.1199	42.6038	15.2958	31.2364	38.9893	1.56584
1.25	8.26424	22.9279	6.44073	14.9971	36.4476	9.25712	7.31687	8.98164	2.05695	48.9723	87.2138	25.3722	31.7542	36.8063	7.85972	22.5883	79.3398	16.7641	1.02174	1.86251	1.17596	7.97904	18.2951	5.26945	2.58412	13.8054	2.44957	1	1	1	25.7965	19.1207	17.3949	15.6991	13.1068	14.5017	26.0723	12.6284	10.1356	72.1689	57.3876	34.7121	63.17	62.305	24.543	48.2023	44.6205	17.6568	2.1745
2.5	37.2709	24.9017	23.4036	36.7922	23.9827	27.9048	17.688	12.9018	9.52133	45.8027	40.2269	46.3853	43.9444	31.179	31.3701	53.0335	49.8918	57.0465	0.854576	1.29742	2.26411	28.9388	17.1673	13.6716	13.7232	10.3346	7.7035	1	1	1	70.1416	62.197	14.9808	21.6071	24.5839	5.65456	86.4226	25.9326	8.7737	60.3393	57.7115	10.9699	62.1664	53.765	11.1626	41.6803	35.9508	9.08149	2.25332
5	36.198	49.5739	29.465	33.3803	51.7818	31.2062	34.0217	35.8956	15.6152	14.2107	19.4559	20.8639	12.9751	39.3661	20.5328	35.9884	71.267	40.5021	1.04149	2.22749	1.88231	50.9506	64.672	42.4712	24.9331	38.6766	14.2587	1	1	1	69.0007	41.2081	48.0022	24.7367	13.6555	6.11922	54.9013	28.2388	16.0217	23.9516	10.5434	5.38859	22.9871	18.6347	9.41056	21.0985	12.741	7.29387	2.79892
10	20.8423	39.1505	23.1361	18.9385	32.8154	18.7388	12.5052	28.0209	24.9686	1.69392	8.89297	4.71769	3.432	10.2426	6.23879	14.0741	22.5833	13.4462	0.507965	1.67917	3.50007	15.4182	41.129	23.3723	15.8872	29.5529	9.36949	1	1	1	85.5709	58.7237	22.408	53.3695	25.5977	13.3181	21.685	17.8015	4.57521	5.32924	3.96806	1.91009	9.79656	8.55145	2.82946	15.5961	7.64636	2.36909	8.54977
Viability	(calculated relative to the average of cells only wells)
Concentration (μM)	OctoR-HiBiT			P16-HiBiT			L17E-HiBiT			Lyco-HiBiT			TP10-HiBiT			MelP5-HiBiT			pHD24-HiBiT			TP3-HiBiT			NRTN-HiBiT			Control-HiBiT			HiBiT-OctoR			HiBiT-P16			HiBiT-L17E			HiBiT-Lyco			HiBiT-TP10			HiBiT-MelP5			HiBiT-pHD24
0	94.4672	94.1397	83.2332	96.6264	92.6277	97.8774	102.251	99.2219	108.995	96.6792	99.2908	103.977	97.7644	99.769	108.387	98.7524	100.362	107.724	103.378	96.4755	102.578	98.8178	105.487	100.856	106.021	101.476	98.329	105.243	111.15	88.0439	88.6305	96.3495	88.4037	94.4003	100.47	91.7156	100.898	99.3301	102.642	97.3448	95.5716	101.96	98.0627	101.359	105.203	95.4594	100.294	106.095	88.928
0.625	101.83	80.2521	95.8364	113.786	99.5305	124.459	114.334	98.3152	131.532	61.8796	70.0083	77.9956	99.4995	102.56	128.694	96.8868	89.0243	97.7468	111.92	109	131.223	114.552	116.41	132.157	119.694	116.108	128.456	110.906	109.293	101.937	94.8973	99.4649	93.4156	106.496	110.839	120.509	112.671	115.921	117.558	84.2891	104.135	97.6253	103.243	121.57	122.051	90.4292	114.97	106.779	121.861
1.25	100.97	84.437	82.2345	117.533	102.272	121.302	130.239	110.555	132.633	33.6349	41.146	26.2848	92.3696	115.771	117.783	105.735	82.5466	87.3635	137.731	124.159	142.833	137.237	129.433	137.249	123.012	125.784	133.3	108.934	110.442	105.678	85.7359	93.9774	90.9602	116.743	112.099	116.774	119.514	124.587	125.369	61.9272	82.989	60.8433	91.3278	114.653	104.516	92.7977	109.871	101.924	135.324
2.5	91.5035	84.6249	80.1296	105.686	101.87	122.869	121.096	122.011	129.909	4.54234	12.0886	3.68064	59.5663	100.699	95.8859	86.5808	67.3922	51.8432	141.701	129.519	137.353	129.833	125.009	126.244	123.588	120.459	121.768	109.928	108.966	104.362	77.3085	98.3	92.8738	115.587	119.133	122.187	75.7725	119.383	111.079	19.8125	39.0323	11.2001	62.8448	88.7147	80.0626	77.2565	99.2441	87.9887	140.11
5	75.9184	74.0541	72.4131	90.4907	102.76	116.716	81.7092	115.171	129.282	1.19825	3.34012	1.06198	30.1327	70.5812	47.2703	54.8485	46.2182	22.3684	126.03	125.411	129.848	58.4263	79.5294	60.0242	116.837	114.479	124.168	110.598	102.415	101.946	56.6877	68.9109	84.2358	107.487	111.408	114.932	23.1512	64.6541	56.715	7.27026	6.31888	2.28285	25.4587	51.489	32.6308	45.7981	64.1861	42.2077	134.837
10	58.3334	48.0002	48.9921	41.7228	42.7344	59.2476	8.23888	16.628	46.3198	0.657624	3.60957	1.70293	20.9124	39.4194	29.8714	39.6306	27.2234	18.0846	107.048	116.88	115.34	10.7085	18.9112	12.843	102.319	100.64	96.2611	103.795	100.867	99.6061	45.1231	36.5503	30.631	59.5854	80.7831	58.49	9.69572	16.1116	10.9937	0.989255	4.21822	2.73281	20.4203	21.8383	13.8847	28.004	24.5409	16.7591	108.778
[truncated: 11 more columns]

## Sheet: SI Figure 4
No CaCl2	DMSO subtracted data
Time (min)	0 μM					1.25 μM					2.5 μM					5 μM					10 μM					20 μM
0	-3.686	1.831	-2.563	0.021	-0.09	2.951	-5.007	1.209	2.965	-3.682	-1.899	-0.039	0.622	-0.591	-2.12	-1.619	2.963	-1.782	-0.366	3.069	1.744	4.809	1.356	0.816	-3.911	2.321	2.977	-1.325	6.209	-0.704
2	1.179	2.324	-0.016	2.755	-1.599	0.132	-6.281	-2.499	-4.398	-1.262	0.885	2.455	0.362	-1.135	-7.079	-4.441	4.626	1.253	-2.866	-0.883	5.969	6.179	1.757	-5.067	1.991	5.615	4.886	0.89	5.178	2.773
4	-1.999	4.332	-1.333	-0.081	1.912	0.804	-6.345	-2.582	-1.207	-1.644	-0.947	0.25	-3.11	1.319	-3.024	3.312	0.919	-1.698	-1.893	-0.879	3.517	-1.158	1.47	-0.812	-0.841	3.861	3.102	0.447	0.422	2.46
6	2.752	0.179	-2.333	0.726	1.971	-2.843	-8.533	2.718	1.648	-3.469	-3.026	4.079	-0.653	-5.346	-3.326	0.359	2.8	1.862	5.529	2.29	3.325	1.706	7.926	1.091	-2.685	2.387	1.513	-0.215	-0.123	-0.333
8	3.423	2.597	3.059	1.054	-8.945	-1.237	-9.448	4.002	-3.276	-14.692	0.169	1.836	2.805	-1.175	-6.736	-1.2	-0.961	-2.239	1.488	-5.334	1.689	-0.548	5.586	1.759	-7.15	4.455	1.587	3.14	2.541	-3.43
10	-1.658	1.293	1.363	-0.729	-1.221	-1.241	-7.257	0.529	-3.778	-1.717	-0.32	0.04	-2.091	-3.534	0.158	-1.657	0.075	-2.883	0.821	-0.131	0.059	-3.358	4.608	-6.026	0.983	2.902	1.106	-5.267	1.024	0.851
12	3.512	0.46	0.46	2.117	-0.058	1.503	-7.447	4.586	1.121	-2.247	2.499	1.291	-1.965	4.554	-1.241	-0.64	3.564	-2.369	-1.493	-0.051	3.114	-1.646	2.61	0.128	2.967	3.279	-5.003	1.418	4.05	-1.229
14	4.289	2.873	-3.792	2.763	0.754	-0.096	-5.047	2.91	3.45	-3.573	1.688	2.195	1.978	-0.722	0.111	-0.557	1.048	-0.722	-1.715	3.604	-4.998	-3.364	5.504	-0.701	0.707	3.63	-1.667	-0.188	5.53	-1.541
16	-0.312	3.417	-1.988	2.237	1.614	-3.81	-4.164	4.46	-4.048	0.164	1.853	0.458	4.467	-1.395	-6.033	3.757	-1.518	3.286	0.239	-0.032	-3.729	-1.505	7.038	1.042	0.669	3.809	-1.726	0.524	3.384	1.159
18	4.288	0.969	0.926	4.296	-1.245	4.632	-5.35	-2.385	2.943	-2.767	-5.423	0.936	-0.915	1.614	-1.005	0.529	-0.812	-2.333	-1.622	0.402	0.447	0.1	4.145	-1.014	2.337	2.823	2.616	-1.639	4.221	0.121
20	-0.146	1.86	-0.208	2.556	1.052	2.389	-6.308	0.921	-0.388	-0.484	-3.737	0.011	0.455	0.471	0.59	0.762	3.156	1.111	2.231	0.052	-0.236	1.972	7.079	0.049	1.275	2.425	3.63	1.831	-3.254	-3.082
22	1.031	0.885	-5.006	4.948	-0.466	1.422	-4.169	0.615	-1.333	-3.838	-2.133	-0.725	5.011	-0.96	0.165	-1.131	1.725	-2.535	2.766	-4.312	2.816	-3.296	3.645	2.177	0.517	1.343	-0.822	-1.961	1.971	-0.366
24	-3.093	2.506	-1.658	1.154	1.965	-2.667	-1.583	-0.803	-3.725	-0.469	2.573	3.29	0.279	-0.662	-2.673	-1.972	-0.456	-0.053	0.023	0.261	4.698	-2.51	6.375	-0.369	0.393	2.333	0.881	-0.461	3.004	0.92
26	2.848	4.225	-1.722	1.501	-0.523	2.665	-5.235	-1.575	1.807	-2.632	0.281	-1.055	3.223	-1.057	-1.625	-1.991	0.48	3.454	-3.578	1.353	4.385	-1.432	-0.246	0.805	2.959	5.096	0.107	-0.9	0.73	4.699
28	4.58	1.786	1.017	-0.031	-0.44	-1.8	-3.644	-1.968	1.927	-2.111	-1.884	-0.581	1.055	3.694	-1.764	0.649	1.07	0.101	-2.338	-3.345	3.814	-0.753	1.89	2.717	3.096	4.874	2.016	-0.441	1.815	3.281
30	4.066	0.946	-1.056	4.846	0.847	1.016	-4.224	1.699	3.095	-0.598	2.104	1.412	-0.825	-0.158	-3.057	-1.176	3.215	-0.769	-0.162	-5.886	1.89	-2.684	5.339	-1.316	2.63	2.339	1.627	1.387	-1.584	-0.872
32	0.031	1.027	-2.124	1.32	-2.934	4.302	-3.013	1.385	0.878	-2.044	1.016	-0.319	1.944	1.615	-4.935	1.914	4.394	3.231	-1.41	-1.789	-4.514	-2.528	3.77	3.684	-1.249	0.299	4.553	-1.379	-0.726	1.569
34	2.427	0.7	-2.618	3.382	-2.196	-3.399	-5.805	-1.102	-1.265	-3.516	0.527	0.55	1.64	1.061	-3.272	1.883	0.63	-3.454	3.704	-1.138	0.771	0.119	7.045	2.773	-1.457	4.555	5.114	3.488	4.83	-0.295
36	2.047	4.376	-1.487	3.004	-1.889	0.958	-5.235	2.456	1.671	-0.817	-1.55	-2.299	-6.15	0.334	-1.038	-0.247	-1.886	-5.672	-0.539	-0.817	-0.792	-1.344	5.961	4.345	3.494	1.994	1.528	3.819	1.494	-1.404
38	6.051	0.801	0.38	2.328	-0.25	-0.195	-6.733	0.363	-0.37	-1.385	-4.018	3.092	-4.621	2.297	1.786	3.14	0.109	4.78	1.065	1.991	0.578	-1.26	2.947	-1.432	2.293	3.252	1.318	-0.221	4.358	-1.979
40	1.359	1.698	0.483	2	2.145	1.873	-7.835	0.173	-3.159	0.622	-2.015	-1.533	5.687	0.064	-3.584	-1.109	0.388	2.377	-2.441	0.044	-5.197	3.656	7.445	-0.457	1.79	7.03	0.873	-0.168	-0.291	-1.254
42	1.386	1.361	0.575	0.841	1.994	-0.803	-3.04	-5.963	0.754	-3.906	-0.211	0.421	1.301	2.412	-0.571	7.725	0.644	-1.691	-1.521	2.253	2.726	-3.214	4.118	0.073	1.322	2.758	-1.023	-1.68	1.855	3.479
44	2.614	1.836	-4.896	7.24	-2.617	2.77	-2.938	-0.792	0.989	-3.996	1.358	-1.021	1.836	1.624	-1.217	-3.691	1.623	1.512	-1.868	1.577	-2.088	-1.997	4.556	0.471	2.061	-1.246	2.448	2.437	-0.476	-0.351
46	0.229	1.495	-1.941	0.335	-6.339	1.19	-4.977	-0.266	0.021	-2.044	-0.184	-0.7	-0.794	-0.51	3.551	2.271	4.815	2.073	-2.625	-0.429	2.161	-0.95	5.836	3.559	0.356	2.712	5.203	-5.024	-3.029	-1.237
48	-0.029	7.77	-1.247	4.204	-0.122	-4.745	1.072	1.904	-2.076	-0.089	-2.2	5.097	-1.914	0.991	3.193	-4.706	0.596	-2.157	0.984	-2.957	0.458	1.42	1.302	2.419	3.069	4.159	-3.322	6.366	2.592	0.11
50	4.833	5.175	-1.882	2.219	2.28	-1.816	-6.856	-3.394	1.147	-2.918	-3.618	2.857	1.233	4.632	-1.239	1.386	0.457	1.933	-3.614	-0.936	-1.847	-0.275	2.554	-2.734	1.82	2.494	2.644	-1.324	1.113	-0.513
52	2.88	-0.189	-1.001	-0.739	1.749	1.979	-4.927	-6.451	-2.337	-6.82	-1.66	-1.848	-1.811	1.658	-1.967	-0.783	1.763	-2.796	-2.009	0.434	0.901	-5.336	5.741	-4.181	1.44	0.579	-0.773	-1.052	5.056	-1.837
54	4.003	-0.457	-0.104	2.647	-4.198	2.035	-3.791	5.075	5.393	-3.6	-0.199	0.943	1.067	0.304	-3.359	-3.219	3.287	0.677	2.922	-2.81	-3.942	-1.584	4.817	-0.484	-2.056	2.585	4.762	1.691	4.37	0.821
56	1.178	-0.912	0.407	0.504	2.31	0.84	-2.73	2.126	4.846	-3.531	-0.139	0.136	2.243	-1.125	-1.06	-5.26	-0.145	-1.139	1.345	-2.277	0.417	2.411	4.547	1.605	4.283	-1.122	1.557	5.019	-0.373	-0.708
58	4.747	1.987	0.261	0.837	-1.235	-0.879	-5.797	-1.257	-1.015	-4.721	-1.04	1.603	-1.067	2.166	0.821	-0.661	0.135	4.679	-0.906	-0.958	-1.321	0.675	4.96	3.607	6.584	1.419	2.509	3.844	5.168	3.035
60	3.862	1.582	-1.291	0.756	-5.063	1.092	-4.275	-0.239	-1.718	-3.653	0.052	0.022	2.059	-2.435	-0.636	-2.433	3.474	1.433	0.298	0.959	3.298	-2.294	-0.232	3.598	1.021	4.484	3.471	3.275	5.289	2.656
With CaCl2	DMSO control subtracted data
Time (min)	0 μM					1.25 μM					2.5 μM					5 μM					10 μM					20 μM
0	0.183	1.43	-1.054	0.605	0.344	-0.312	3.657	1.128	-1.01	-3.112	-2.88	0.216	0.746	-2.865	-5.122	0.208	-0.255	-3.008	2.487	-1.254	-3.274	4.437	2.543	-0.552	4.831	2.005	1.435	3.894	-0.318	3.289
2	3.296	2.541	2.629	-0.115	2.486	2.682	1.45	3.534	-4.501	-0.463	-2.778	0.25	-2.2	-0.087	-0.79	0.776	0.24	-1.051	-2.922	-1.378	-0.965	0.965	0.574	0.763	3.17	0.195	1.901	-3.011	-1.4	2.847
4	-5.094	1.223	2.205	1.949	-1.36	-2.328	-2.798	2.976	-3.498	-3.2	-3.395	0.412	-1.609	-0.351	-1.602	1.923	0.449	-6.154	0.302	-0.11	-0.591	3.391	0.757	2.973	4.013	4.855	4.353	2.36	3.293	7.756
6	-4.577	-1.854	3.493	-0.436	4.908	-2.784	-1.489	5.05	-2.772	2.594	1.03	2.697	1.44	-4.346	2.672	-4.616	1.647	-0.587	-0.158	-1.645	5.257	-0.719	0.29	0.897	0.017	1.689	-1.22	2.092	1.965	5.787
8	0.94	-1.939	-1.844	1.395	-38.193	1.046	-1.264	1.895	-2.484	-39.375	-5.155	3.026	-2.145	-0.357	-38.061	0.708	-0.098	0.249	2.315	-38.465	1.856	2.21	2.713	0.888	-35.954	-4.07	0.589	3.614	3.292	-30.555
10	-3.246	-0.549	4.094	-3.783	2.154	-0.894	-5.165	2.452	-2.592	1.979	1.162	0.616	-1.656	-0.067	-1.141	3.799	1.533	4.784	-2.885	-2.589	-1.569	3.452	-2.681	-0.681	0.925	2.288	2.841	-0.238	-2.013	7.22
12	4.033	-0.656	0.122	2.207	1.254	1.844	1.182	0.886	0.26	-4.376	-3.022	-0.908	-5.483	-4.475	0.178	-3.505	3.528	-0.322	-0.649	0.251	0.288	-0.483	2.25	-3.006	4.565	-1.551	3.259	0.456	5.979	9.557
14	-4.715	-0.087	1.389	2.846	-0.7	-0.286	-2.848	-2.973	-2.503	0.205	-0.231	1.313	-1.517	-4.405	0.423	-2.333	2.784	-1.055	-2.457	-3.649	-1.285	0.032	0.005	1.931	0.288	2.102	3.587	4.519	4.065	5.147
16	1.952	2.83	-3.066	-1.789	1.806	-5.747	-1.767	-1.946	-2.572	3.666	0.156	0.675	3.785	-0.112	-0.016	3.278	0.078	3.597	-4.605	-1.274	3.311	0.161	-1.281	0.925	4.057	-1.07	2.717	1.928	-1.197	0.771
18	-1.236	-2.738	-4.213	2.406	1.795	1.025	-0.782	1.225	-0.434	-1.681	0.87	-0.626	2.075	1.767	-1.582	2.328	2.287	-3.574	-2.489	2.899	0.07	4.03	1.263	1.41	2.702	2.558	6.021	0.201	0.639	7.066
20	-2.862	-2.156	-1.832	-0.606	-0.851	-0.864	2.858	3.976	-5.826	-1.675	-3.998	2.004	0.952	3.161	0.341	0.587	3.923	2.577	-0.634	-1.657	-0.12	2.127	7.825	0.957	3.247	3.015	1.858	1.381	-1.049	9.006
22	1.625	-0.523	-1.819	-2.71	-3.371	1.046	-0.109	1.157	0.752	3.188	3.067	2.291	-3.565	-0.829	2.606	-0.131	1.686	-2.813	0.619	1.727	-1.423	4.441	-1.429	-3.04	-0.824	0.982	4.088	3.304	-0.223	3.682
24	1.356	0.819	0.232	1.227	-3.276	1.755	0.953	-2.709	-2.236	0.361	-0.923	-0.031	-3.011	0.076	2.939	0.423	0.344	2.638	0.686	-2.708	0.548	-1.571	-1.205	0.07	5.77	-0.084	6.511	5.115	0.082	2.891
26	-1.926	-4.348	-3.109	-0.011	-0.624	2.647	0.377	3.441	0.248	3.621	-1.254	2.72	0.604	-2.038	-1.089	0.769	3.058	-3.339	-1.334	0.653	1.969	2.062	-0.96	0.228	2.526	1.246	5.094	2.059	2.744	4.341
28	0.239	0.632	0.186	-0.383	1.146	3.167	-1.494	-1.153	0.101	-0.962	-1.818	0.962	-3.44	-2.369	1.429	5.247	3.362	1.085	-1.345	1.393	-1.401	-2.133	2.011	-0.725	2.104	1.467	5.423	3.289	-5.34	5.95
30	3.922	1.741	1.585	-0.57	2.802	-1.799	-0.621	0.451	-2.433	0.065	-2.071	-0.197	-6.433	0.206	-1.111	0	0.021	0.265	0.736	-0.269	0.856	3.067	-1.847	-5.965	4.054	-2.274	1.847	3.827	3.044	5.733
32	0.494	-2.065	-1.15	-1.036	-1.744	3.983	-1.877	-1.326	-1.07	2.217	1.474	2.24	1.731	1.583	1.199	-1.14	3.537	3.689	-3.675	0.347	-3.078	4.799	-1.562	1.963	5.339	-2.816	8.624	1.02	4.66	-0.445
34	-3.579	2.948	-0.602	0.922	-0.446	3.571	-0.134	2.504	0.038	0.863	2.333	2.714	-1.585	2.585	0.277	-3.747	-1.016	-0.239	-1.752	-2.081	2.241	6.245	3.653	-1.208	6.14	-0.785	2.696	1.718	2.498	6.274
36	-2.563	2.144	1.02	1.829	-1.213	-2.501	0.392	1.534	-2.725	-3.079	-0.839	-1.21	1.078	-0.26	1.533	2.81	1.702	-2.752	5.078	0.009	-1.237	3.874	-0.191	-2.392	6.526	-1.886	4.068	0.339	0.315	8.388
38	-3.557	-0.324	1.388	0.142	2.516	1.7	-6.238	2.64	-2.088	-1.1	1.402	1.33	-2.287	-2.036	1.508	-0.34	-2.235	2.681	-1.445	1.251	-0.549	4.757	-0.824	1.64	2.154	2.098	4.385	4.352	1.63	5.119
40	2.28	0.476	-0.364	-0.239	3.369	1.287	4.564	3.283	-1.495	1.963	0.887	-0.682	-1.418	-0.798	1.116	3.743	-1.999	-2.553	-5.824	1.783	1.931	-1.336	-1.122	4.994	5.94	3.353	0.499	-2.013	3.561	8.932
42	1.024	-0.212	1.68	0.727	-0.023	-0.415	1.292	2.251	-1.535	1.254	0.434	0.496	-3.816	2.219	2.299	0.021	1.506	1.042	1.675	-1.535	-0.952	-0.605	-0.979	0.516	4.757	4.332	4.621	3.709	4.9	4.628
44	3.165	1.343	0.045	-3.274	1.44	1.238	-0.407	-1.267	-5.342	0.406	2.126	0.977	0.522	0.79	1.102	0.137	-1.854	-1.162	-3.532	1.185	-0.892	4.424	2.35	-1.801	4	2.703	-0.458	1.568	1.121	6.147
46	0.698	-1.019	0.129	0.448	1.736	1.715	-1.166	-0.599	-1.226	2.44	-1.492	2.174	4.05	1.757	0.969	2.783	0.121	-0.5	0.196	1.852	1.389	1.52	2.358	0.564	3.618	0.667	2.974	3.865	-0.588	6.229
48	-2.286	-2.279	-1.616	-4.484	2.067	1.343	2.97	0.858	-2.574	0.231	-0.061	-2.417	-1.387	0.699	2.704	3.827	-5.609	2.455	-4.929	-0.695	-0.583	4.81	-4.164	-0.249	4.314	0.809	0.808	4.54	-1.829	6.513
50	-2.145	-3.488	0.903	-1.678	-0.924	1.532	0.143	1.784	-2.237	1.24	-1.892	2.226	-1.341	-2.023	-1.452	3.115	6.032	-1.078	-1.915	1.15	0.472	2.921	0.407	3.727	0.257	-0.344	2.89	2.022	3.436	6.437
52	3.554	-1.327	0.75	0.173	-2.819	-2	0.713	-0.049	-1.483	2.102	-2.116	1.949	-1.245	2.755	0.582	4.865	4.073	1.85	2.569	2.297	-2.149	-0.79	1.644	3.041	6.617	4.073	4.42	0.823	1.272	3.458
54	-2.468	-1.334	0.677	-1.567	2.793	1.753	1.466	-5.001	0.43	-1.698	-2.333	0.436	1.159	-4.861	0.271	2.623	-0.345	0.834	-2.133	-0.776	-0.2	6.675	-2.056	-2.571	2.763	2.844	5.766	3.011	1.397	4.346
56	2.849	0.676	-2.024	-2.819	-6.647	-1.923	0.613	-0.529	-1.072	-8.448	-0.369	3.58	-0.346	1.318	-9.092	-0.483	1.354	0.935	-3.751	-7.495	0.324	2.586	-1.966	-2.527	-4.83	2.402	2.426	2.161	2.723	1.984
58	-1.621	-2.029	1.319	-1.492	-1.822	-0.827	-0.148	0.137	-0.537	-1.276	0.703	0.514	-1.986	0.231	-1.639	-1.64	2.504	2.493	-0.41	-4.989	0.891	2.382	-1.478	1.213	5.9	1.949	1.401	2.797	0.633	7.921
60	-0.674	-1.674	-0.94	-0.787	0.25	0.231	-0.044	1.798	-3.833	-0.031	3.238	1.509	1.15	-0.862	-1.519	-1.233	-0.208	-2.836	-5.496	1.703	0.456	3.593	-1.507	1.759	2.771	-1.466	2.708	5.92	4.533	5.923

## Sheet: SI Figure 5
OctoR	Summary Figure
a
HiBiT + CPP trans	From CPP + HiBiT trans_100nM and _1uM tabs)
Internalization - Fold increase
Concentration (uM)	100 nM HiBiT-NanoGlo				1 uM HiBiT-NanoGlo				100 nM HiBiT-CTG				1 uM HiBiT-CTG
2.5	16.381	17.3972	0.769149	0.881426	6.9109	8.34102	1.19426	0.641411	123.814	100.761	121.506	101.235	121.873	103.787	99.0626	118.299
5	17.083	33.3705	0.412144	0.896	6.44351	8.8739	1.23555	0.859388	109.911	99.6539	127.974	106.668	130.697	105.557	107.806	113.313
10	20.2928	45.3891	0.77662	1.34614	6.49572	6.25289	1.04591	0.719435	115.754	96.5087	124.013	99.8796	113	102.81	119.51	113.728
20	16.2972	44.583	0.654867	1.01559	7.26053	5.90711	1.42661	0.787339	121.434	96.0536	117.332	99.481	115.926	91.0573	100.368	101.941
40	9.94276	53.4717	0.737475	1.37251	3.78245	5.83769	8.65431	2.07324	124.021	87.8729	77.632	94.0978	102.78	97.7709	53.9775	83.8647
b
PI assay	DMSO subtracted data
No CaCl2																				With CaCl2
Time (min)	0 μM			1.25 μM			2.5 μM			5 μM			10 μM			20 μM				Time (min)	0 μM			1.25 μM			2.5 μM			5 μM			10 μM			20 μM
0	1.443	-1.645	4.269	0.352	-4.265	-1.188	-0.503	8.025	-1.12	1.364	-1.414	2.324	2.114	-0.521	-0.552	1.289	-1.597	-2.897		0	-0.973	-0.012	2.135	9.148	1.588	0.729	4.499	1.236	-3.237	-4.979	0.204	0.297	-0.239	-1.388	0.284	3.523	2.8	0.412
2	-1.409	-2.634	1.496	-2.784	-3.441	2.964	-1.218	-0.9	-6.105	1.537	-1.268	-2.316	1.021	-3.117	0.312	1.144	-0.955	1.515		2	0.229	-6.487	2.877	2.794	-2.796	2.316	2.629	-3.594	-0.737	1.1	-0.455	-0.658	-0.107	-1.962	-0.455	0.779	5.439	1.247
4	-0.34	-0.471	2.235	5.011	-6.691	2.125	-0.99	-1.874	-2.655	-1.902	1.605	-0.619	0.819	0.987	-3.527	0.167	1.658	-0.938		4	2.473	-0.254	-2.069	-1.634	0.044	-3.986	1.745	-4.173	-0.74	-5.198	-0.923	0.749	1.711	1.355	1.303	3.986	-1.461	-0.192
6	-2.435	3.464	1.74	-1.91	-3.899	0.579	-0.277	4.771	0.106	2.007	-3.39	-2.891	6.326	-4.065	-4.247	-2.733	-3.831	-3.721		6	1.557	-0.855	1.698	-2.773	0.689	0.935	0.7	1.642	1.034	-1.13	-2.85	1.989	1.767	3.992	1.441	2.363	1.678	6.368
8	-0.343	-1.146	-9.672	0.315	-9.236	-11.759	1.902	4.712	-3.399	3.498	0.406	-5.792	10.129	-3.004	-8.085	0.99	-0.509	-7.647		8	-2.052	-5.406	-38.752	0.199	-0.337	-0.293	2.004	-1.75	-2.994	2.462	-1.942	1.08	2.253	-2.212	-1.274	1.995	-2.278	2.336
10	1.365	1.6	0.532	-0.891	-5.08	-1.379	1.219	0.499	1.9	2.235	-3.731	1.605	2.084	-6.376	2.491	-3.555	0.541	-0.996		10	-1.7	-6.778	1.936	-0.068	2.801	2.428	-1.378	4.204	0.999	3.535	-3.77	0.639	-2.742	0.341	1.839	-1.386	1.806	2.162
12	3.366	2.855	-0.075	-1.611	-2.701	-2.597	-5.277	-1.23	-0.504	1.074	-3.546	1.592	2.978	-1.693	0.574	-0.743	5.538	-3.538		12	-1.768	-7.036	2.579	-0.739	-1.947	-1.597	-0.87	0.388	-1.474	-4.296	1.389	1.002	1.103	-3.924	2.017	4.865	2.458	1.167
14	-1.643	3.691	4.435	-2.613	-5.357	4.625	4.473	-0.277	0.869	0.82	-4.033	-0.036	6.477	-2.265	-1.044	2.588	-3.5	-2.661		14	-1.92	-3.333	-0.437	-2.127	-2.166	0.447	0.039	1.519	2.965	-2.769	2.296	-1.471	0.706	1.407	-5.386	3.244	1.341	0.017
16	0.489	0.576	2.307	4.148	-1.331	1.723	1.666	-0.179	-1.139	4.71	0.113	1.926	4.17	-1.808	-0.154	-0.6	-5.462	-4.771		16	1.451	-8.9	-0.614	-3.409	-1.469	0.246	2.2	-3.63	-2.299	2.302	2.817	-0.768	-3.016	-1.768	3.483	2.036	2.083	-1.123
18	-3.171	1.17	-2.061	1.762	-5.662	-2.408	-0.99	1.627	1.006	1.171	-1.504	-2.867	3.14	-4.223	-1.557	-1.004	-0.142	-2.961		18	0.878	-5.387	-0.595	1.079	-1.698	2.659	-1.588	-0.829	-1.206	-3.91	0.548	3.438	0.986	2.487	-2.212	-1.445	0.091	3.191
20	1.541	1.949	0.293	0.982	-7.605	0.485	-1.101	-1.814	0.875	1.045	-1.233	-1.696	1.354	-1.678	2.173	-0.586	2.428	-1.739		20	1.038	-3.998	-2.22	-2.59	0.761	-1.03	-0.673	1.303	-2.833	1.882	2.003	-0.035	6.686	-3.218	1.674	-1.561	1.969	4.061
22	-3.804	2.958	0.32	1.151	-4.563	2.61	5.269	2.776	0.162	0.855	-0.136	0.64	-1.18	1.881	0.683	-2.281	2.639	-2.263		22	1.279	-1.034	-1.786	-0.1	-1.003	4.446	-1.668	1.501	0.275	-3.365	-2.354	-0.082	0.589	-2.036	-3.216	4.659	-4.896	1.816
24	1.807	1.396	2.051	-0.922	-5.654	0.044	1.361	0.979	-0.666	1.87	-2.208	3.872	6.502	-4.2	-1.284	-2.476	-2.015	-2.614		24	4.65	-2.945	-0.104	-0.775	-0.781	0.464	0.919	-0.166	-0.729	-0.458	0.245	-2.398	1.621	3.528	0.816	4.306	-0.838	1.118
26	-2.006	1.285	-2.389	0.597	-6.454	-0.95	0.622	1.89	-0.16	2.205	-3.192	-0.812	1.128	-1.991	2.336	-7.316	0.238	-1.233		26	1.756	-3.726	3.315	3.556	-2.867	0.116	-3.191	-2.625	0.676	-4.637	1.841	-0.684	0.97	-0.468	1.706	4.271	-1.272	0.428
28	2.793	-1.117	2.847	-0.824	-4.839	2.052	-0.995	3.039	-1.438	1.89	-2.65	-3.842	0.045	-4.002	-1.016	0.685	-0.126	0.938		28	4.675	-1.453	4.235	-1.039	-0.327	0.186	-1.525	-6.257	-3.075	1.012	2.58	0.166	-2.44	0.91	-2.134	3.281	-2.41	1.581
30	1.314	4.298	1.614	1.184	-8.916	-0.583	-3.569	2.919	-1.31	-0.335	-3.321	-5.112	3.534	-1.819	-2.02	-4.201	2.32	-3.09		30	3.927	-4.325	1.095	3.579	0.502	4.043	-5.177	0.719	0.46	-0.719	1.233	-1.552	-2.153	2.015	-0.301	2.212	-0.461	0.557
32	-2.592	3.275	0.261	0.607	-1.829	-0.987	2.547	2.212	-3.175	1.213	0.318	-1.16	3.935	0.66	-1.889	-0.983	1.988	-1.359		32	-1.353	-5.037	-0.841	-2.793	-2.537	-1.293	3.541	-0.858	-0.51	2.666	1.139	0.678	-3.534	-1.245	-1.179	1.062	-0.383	-1.179
34	-1.275	0.246	0.026	-0.323	-7.263	-1.122	-1.44	1.975	1.426	0.237	0.866	-4.094	6.502	-7.83	-1.137	2.123	1.097	-3.254		34	-1.463	-5.131	-2.85	2.002	1.246	2.494	-0.224	0.515	-1.566	-1.902	-1.387	-0.2	7.638	0.334	3.752	1.923	1.766	3.129
36	-2.284	1.999	0.747	2.471	-3.503	5.647	-1.372	-1.728	0.862	-2.044	0.896	-1.959	3.732	1.229	7.088	-0.224	-3.438	-2.289		36	1.29	-0.086	-4.01	-1.444	-2.701	-2.215	-4.154	-2.557	1.625	-4.576	-2.313	-2.158	-1.459	-1.832	3.761	-3.767	0.873	1.362
38	1.696	-1.844	-1.259	-3.298	-7.846	0.544	0.482	0.644	1.763	2.862	0.38	-0.546	4.409	-0.952	1.236	-1.856	2.34	-4.364		38	3.787	-1.814	4.726	2.408	-1.003	-0.161	-3.088	-1.547	-0.896	0.482	-2.715	2.917	-2.224	1.179	1.191	0.234	3.524	1.568
40	-3.018	1.929	1.054	-1.078	-6.685	2.256	2.849	5.763	-2.084	4.482	3.848	-1.807	4.406	-2.454	0.284	-1.215	0.807	-2.748		40	2.855	-6.953	-0.219	-0.141	0.328	2.217	2.79	4.262	-1.585	-0.043	2.229	-0.489	2.288	0.06	-0.138	-0.794	5.103	4.473
42	2.594	1.618	2.802	-3.615	-3.118	0.692	3.325	2.693	-0.943	4.285	1.106	0.221	2.146	-5.098	3.932	-1.903	0.737	-0.287		42	1.846	-4.926	-0.453	2.054	1.758	0.688	0.969	2.135	-0.329	-1.588	2.563	-2.317	1.467	-5.421	1.602	3.68	5.826	2.62
44	-2.937	-4.293	0.902	0.583	-6.965	-0.49	1.886	6.096	-0.826	3.397	7.435	-2.041	6.619	-1.368	2.163	1.461	-1.258	-4.428		44	0.868	-6.681	-1.298	1.103	1.948	-0.706	0.292	-1.711	-1.93	0.853	-1.072	-1.592	0.373	2.472	-0.324	0.719	-2.944	3.287
46	2.051	-3.041	-4.286	0.865	-7.934	0.632	-1.542	0.198	2.802	1.731	0.049	1.012	1.682	-1.446	1.038	-3.354	-1.325	-1.515		46	-2.168	-3.586	-1.772	-0.454	1.422	3.674	-0.294	-2.898	-2.517	0.535	3.448	-0.118	4.193	3.906	0.78	5.537	0.912	4.136
48	-5.548	-1.707	-1.277	1.193	-4.748	4.088	-0.115	1.159	1.393	-2.457	-1.962	-3.127	0.899	-4.167	3.864	2.062	0.467	-1.327		48	-1.237	-2.187	3.547	-0.012	-0.812	-1.206	-1.548	0.018	0.007	1.967	0.488	-0.22	-1.836	0.361	2.046	5.336	1.828	1.208
50	0.756	-0.163	2.308	-0.65	-7.531	0.448	3.836	0.689	-2.129	1.221	-0.213	-0.799	0.622	-1.269	2.419	-2.729	-0.707	0.412		50	1.67	-4.01	-2.498	-0.254	2.766	2.494	-3.419	2.591	-4.768	-1.557	-2.108	-2.883	-0.217	-0.303	-1.112	-2.187	0.413	3.812
52	-1.983	1.2	3.117	-4.24	-2.27	-2.007	-2.408	2.365	0.84	0.465	2.203	1.116	3.105	-3.346	-1.577	-4.466	2.141	-1.759		52	2.44	-2.342	-1.318	1.464	-1.74	-0.18	-1.51	0.725	-1.303	1.137	-2.511	0.608	1.734	-2.425	2.638	1.341	3.056	3.8
54	2.903	1.287	-0.397	4.543	-5.539	0.219	3.154	2.658	0.652	2.525	1.781	-1.14	3.723	-4.45	0.19	0.411	1.009	-3.755		54	0.237	-4	4.127	-1.836	-1.745	-4.98	0.115	-0.575	-4.183	2.824	-4.143	-2.872	-2.988	2.303	1.044	2.438	-3.592	-2.064
56	-2.06	2.818	1.264	-0.964	-7.424	-0.18	-0.085	2.588	-3.454	-0.415	-1.831	-1.506	4.215	-1.368	5.023	2.712	-1.45	-5.771		56	-2.05	-1.968	-9.834	-0.027	-0.198	-7.503	0.43	0.208	-10.539	-1.892	2.83	-7.27	-3.074	0.598	2.516	2.881	-3.829	4.958
58	1.469	-3.797	-2.453	0.85	-6.29	-2.462	-1.398	3.008	2.158	1.865	-1.881	0.598	3.968	-5.71	0.649	3.04	3.578	-1.131		58	2.127	0.733	-1.165	0.275	-1.581	-1.705	-0.145	0.407	0.575	3.13	2.773	-3.562	-1.736	0.925	2.987	2.929	2.744	4.087
60	2.427	0.113	-3.129	-0.316	-8.464	0.78	2.58	0.056	-0.88	0.949	-3.886	0.878	4.512	-0.976	1.747	1.641	0.651	0.213		60	2.066	-2.089	1.527	1.558	1.187	-1.908	0.971	2.442	-2.335	-2.986	-3.465	1.388	-2.418	-0.703	0.922	3.052	1.061	2.583
c and e
Internalization and Viability			From Figure 3 Tab
Peptide concentration (μM)	NanoGlo - CPP_HiBIT			NanoGlo - HiBIT-CPP			CTG - CPP_HiBIT			CTG - HiBIT-CPP
0	0.858074	2.16799	0.757454	2.94936	0.81131	4.23391	94.4672	94.1397	83.2332	88.6305	96.3495	88.4037
0.625	4.21117	3.58473	4.58898	3.06618	4.29136	10.9208	101.83	80.2521	95.8364	94.8973	99.4649	93.4156
1.25	8.26424	22.9279	6.44073	25.7965	19.1207	17.3949	100.97	84.437	82.2345	85.7359	93.9774	90.9602
2.5	37.2709	24.9017	23.4036	70.1416	62.197	14.9808	91.5035	84.6249	80.1296	77.3085	98.3	92.8738
5	36.198	49.5739	29.465	69.0007	41.2081	48.0022	75.9184	74.0541	72.4131	56.6877	68.9109	84.2358
10	20.8423	39.1505	23.1361	85.5709	58.7237	22.408	58.3334	48.0002	48.9921	45.1231	36.5503	30.631
d
PI assay	DMSO subtracted data
No CaCl2																				With CaCl2
Time (min)	0 μM			0.625 μM			1.25 μM			2.5 μM			5 μM			10 μM				Time (min)	0 μM			0.625 μM			1.25 μM			2.5 μM			5 μM			10 μM
0	0.582	2.05	1.348	1.193	-0.219	0.335	0.048	0.382	-0.716	3.065	-1.333	1.027	-0.481	3.488	3.639	-1.052	0.835	5.595		0	0.805	1.288	-1.375	0.622	-0.787	0.976	0.354	0.865	1.731	0.741	0.284	0.125	2.664	1.945	-0.065	0.496	0.91	-1.256
1	0.885	-0.367	0.974	-0.968	0.259	2.556	-1.365	-0.48	-0.221	1.828	-2.589	0.924	-1.038	0.171	2.334	1.093	2.093	2.778		1	0.652	0.876	-0.618	1.319	1.042	0.046	0.213	0.227	0.039	-0.63	1.443	-1.19	1.817	0.938	1.616	2.118	0.084	-1.141
2	0.461	1.617	1.925	-0.541	1.581	1.606	-0.799	-1.036	-0.067	1.129	-2.106	1.167	-0.33	2.712	2.935	1.249	1.839	2.776		2	-0.01	0.001	-0.32	0.755	-1.276	2.032	0.465	0.143	1.682	1.669	0.119	-0.445	0.457	2.99	0.519	3.339	0.553	0.176
3	0.755	1.864	2.962	-0.546	0.125	2.075	-0.562	-1.526	1.225	2.621	-1.702	1.494	-0.158	1.008	2.556	-0.267	-0.443	4.703		3	-0.335	-0.837	-2.408	0.745	0.38	-1.45	0.502	-0.057	0.076	1.31	0.225	-0.934	0.311	-1.266	-2.289	1.541	2.775	0.926
4	1.054	0.276	1.832	-1.132	2.351	1.425	0.157	-1.228	2.183	0.394	-1.344	-0.896	0.635	2.276	5.371	1.981	1.777	2.614		4	-0.145	0.748	-1.198	0.803	0.567	-0.054	1.152	-0.383	2.239	-0.04	0.625	-0.763	0.41	-0.014	0.592	2.228	0.113	-0.543
5	0.868	2.513	2.289	-0.469	0.011	1.241	0.459	-0.189	1.227	0.992	0.408	1.369	-0.662	1.8	2.913	1.96	3.214	6.069		5	-0.938	0.016	-0.785	0.568	-0.239	-1.031	-0.633	1.127	0.045	0.668	1.824	-2.157	1.011	1.147	0.308	3.303	1.711	-2.18
6	-0.703	0.916	2.207	0.801	1.149	1.741	-2.351	0.319	0.938	1.462	-1.746	1.671	0.067	2.689	2.365	1.842	2.291	4.683		6	-0.898	0.482	-0.269	2.241	1.06	-0.627	-1.223	-1.052	2.387	0.958	1.089	0.214	-0.642	0.276	0.618	2.483	1.349	-1.876
7	2.29	0.775	-1.611	-0.535	-0.544	1.199	-0.065	-0.453	1.366	0.977	-0.753	2.686	0.262	3.019	3.27	2.426	1.712	4.608		7	-0.178	1.365	-0.827	2.816	-0.661	0.149	0.073	0.498	0.159	0.149	0.444	-0.684	0.872	0.113	-0.988	1.416	1.362	-1.914
8	0.009	1.691	0.709	0.202	1.757	2.993	-1.292	-1.214	1.278	2.76	-1.747	0.439	2.223	1.747	4.947	2.634	-0.56	4.478		8	0.179	0.719	-0.565	1.349	-0.419	1.808	-0.874	0.59	0.172	0.201	-0.859	-2.301	0.154	1.499	1.408	1.773	0.357	-0.499
9	-0.42	-0.413	1.064	1.056	-0.269	1.321	-0.901	-1.548	1.254	2.559	-2.65	2.53	0.462	4.646	3.889	2.138	2.342	3.513		9	0.081	-0.479	-1.085	2.441	0.951	0.73	-0.495	-0.97	1.453	1.339	-0.246	-0.292	-1.417	0.812	1.123	2.31	1.95	0.121
10	1.823	0.263	1.731	1.875	1.135	2.932	-1.472	-0.107	1.156	0.624	-0.882	1.902	-0.016	2.179	4.55	1.811	3.283	3.608		10	-1.763	-0.226	-1.497	3.592	1.088	0.631	-1.336	0.462	0.846	-0.224	1.046	-2.205	-0.241	1.053	0.084	3.048	1.737	-0.605
11	-0.736	0.354	0.512	0.033	0.422	1.795	-1.38	-0.028	0.317	3.725	-1.205	0.925	0.614	3.311	4.691	3.114	3.801	3.832		11	-0.836	1.28	0.099	-0.646	2.444	-0.303	-0.051	0.625	0.092	-0.715	0.579	-3.044	-0.435	0.476	-0.755	3.519	-0.175	-1.675
12	1.222	-0.115	0.492	-0.561	-0.247	2.989	-1.268	-1.021	1.35	0.445	-1.72	0.671	1.445	3.119	2.465	3.569	2.31	3.947		12	-1.148	0.813	-1.326	1.683	-0.61	-0.353	1.306	-0.577	-0.259	-0.196	0.822	-1.205	1.772	0.169	-1.888	4.872	1.925	-0.062
13	0.143	-0.296	2.345	1.226	1.036	0.517	-2.158	0.575	1.022	2.788	-1.998	1.955	0.756	2.982	4.126	2.983	3.923	4.589		13	-2.342	0.406	-0.331	3.061	0.898	-1.981	0.259	-0.768	1.505	0.5	1.142	-2.967	1.73	-0.567	-1.036	3.061	1.256	0.38
14	0.422	0.536	2.578	-0.539	1.421	3.005	1.104	-0.851	1.141	2.611	-0.481	2.477	2.952	2.925	1.767	1.806	2.516	3.794		14	-0.606	-0.101	0.188	1.798	0.605	0.399	0.913	-1.224	0.957	0.501	0.18	-1.608	0.95	1.119	1.639	2.928	1.466	-2.209
15	0.017	-0.128	2.356	-1.137	1.155	2.016	-2.436	-1.39	0.115	1.089	-1.164	2.695	0.291	3.659	4.438	3.049	3.501	4.149		15	-0.308	-0.448	-0.528	0.655	0.133	-0.073	-0.293	-1.346	0.545	-0.987	0.214	-2.211	1.715	-2.373	0.752	3.365	2.104	-0.266
16	-0.088	1.473	1.071	-2.011	-1.794	1.241	-1.22	-0.661	0.453	2.294	1.709	1.771	1.02	1.438	4.825	-0.137	2.894	7.19		16	0.857	-0.368	0.827	1.327	-0.224	0.496	-1.474	-0.34	1.03	1.291	0.571	-0.591	-0.182	0.159	0.031	2.883	2.176	-0.542
17	0.749	-0.195	1.151	0.343	-0.886	2.21	-2.445	-0.817	1.743	1.768	-0.785	0.581	0.34	2.303	5.016	2.207	3.358	5.924		17	1.36	-0.192	0.958	1.676	1.39	-0.898	-1.34	0.379	-1.372	-0.53	0.074	1.148	1.594	-0.068	0.384	3.883	1.393	-0.966
18	-0.388	0.193	0.821	1.01	1.227	2.322	-1.698	0.817	1.242	3.534	-0.614	-0.692	2.148	4.061	3.347	4.536	3.913	5.015		18	-1.432	1.066	0.519	1.307	-0.147	1.199	0.04	1.754	0.989	-0.242	1.124	-1.243	1.441	0.047	-0.972	4.191	1.567	0.982
19	-0.507	0.321	2.129	0.786	0.343	3.261	-0.146	-1.16	1.497	3.376	-1.142	1.43	1.641	3.397	4.161	4.55	2.769	3.669		19	0.842	1.104	-0.693	3.265	1.703	1.76	-1.045	0.304	1.497	1.382	-0.506	-0.321	1.68	0.225	2.289	2.962	3.448	1.122
20	1.56	-0.296	1.078	1.767	1.532	1.832	-1.62	-0.963	0.005	3.887	-0.38	-0.544	0.955	2.705	4.029	4.491	5.697	4.371		20	-1.365	0.016	-0.769	-0.127	0.392	0.003	0.927	-0.738	2.022	0.802	0.373	-1.34	1.491	1.755	-0.705	1.57	2.223	-0.083
21	0.404	1.031	2.472	-0.251	-0.346	1.587	-2.269	-0.598	0.168	3.305	-2.051	-0.918	0.559	4.519	5.728	3.821	5.961	5.954		21	1.173	-0.664	0.472	-0.029	2.102	-0.21	-1.599	0.034	0.409	3.301	0.606	-1.596	2.095	0.43	-1.062	4.078	2.674	0.471
22	-0.144	0.918	1.001	-0.462	0.996	1.239	-1.641	-1.693	1.308	2.077	-1.179	0.096	1.601	4.57	4.417	4.178	6.558	5.893		22	-0.274	1.151	-1.756	2.046	1.569	-0.677	0.428	0.439	2.242	-1.029	-0.124	-1.21	1.235	0.194	0.457	3.329	0.825	-0.413
23	-1.835	2.836	1.844	0.01	0.162	2.201	-2.106	-1.628	1.766	1.723	-0.534	1.529	3.566	5.63	5.439	5.769	4.48	4.967		23	1.121	1.232	-0.608	1.595	0.447	2.309	-1.833	0.496	1.398	-1.056	2.525	-0.031	-0.219	1.184	0.03	3.104	1.589	0.228
24	-1.711	0.274	2.377	-1.485	1.561	0.829	-0.946	-1.058	-0.131	2.349	0.06	2.073	0.987	3.706	5.453	5.263	6.28	6.719		24	-0.583	0.889	-0.759	2.521	-0.359	-0.735	0.135	0.972	0.357	1.103	0.362	-0.078	0.951	1.147	-0.655	2.204	1.785	-0.581
25	0.367	2.407	2.536	-0.346	0.295	3.552	-3.864	-0.103	0.906	4.392	-0.29	1.431	3.519	4.376	5.288	4.533	7.35	6.737		25	1.332	1.54	0.341	0.457	-1.09	-0.063	0.971	-2.628	1.326	1.158	0.25	-0.318	1.857	1.508	1.383	3.726	1.796	0.044
26	-0.458	-0.938	-0.321	-0.903	0.492	2.702	-1.328	-0.264	0.713	0.404	-0.34	1.952	2.38	5.371	6.32	6.082	7.146	5.059		26	0.902	0.222	1.076	-0.394	0.365	2.307	0.26	0.075	-0.146	-1.422	0.113	0.162	1.186	0.817	0.09	5.862	2.796	0.355
27	0.129	-2.887	0.931	-2.397	0.754	3.197	-1.176	0.091	2.574	4.173	0.361	1.347	2.836	3.729	6.757	6.223	7.434	7.014		27	0.508	1.566	-2.276	1.149	0.275	0.958	0.315	0.175	0.03	-0.175	0.712	0.93	0.286	1.548	0.106	4.166	2.458	1.076
28	-0.14	0.744	1.006	-0.145	1.17	1.833	-1.949	1.405	-0.623	1.724	-0.614	1.474	3.205	5.944	5.504	5.075	5.418	4.127		28	0.657	-1.05	-0.33	0.035	-0.513	-0.475	-1.089	2.304	0.035	-0.05	0.887	-0.269	2.464	0.823	0.453	2.638	0.739	0.255
29	0.796	1.256	0.301	-0.493	0.781	2.016	-2.166	-0.936	1.069	2.42	1.231	2.33	1.651	3.733	5.682	6.093	6.166	6.632		29	-1.595	0.422	-1.724	2.16	0.271	-2.602	-0.396	-0.444	2.545	0.009	-0.023	-1.181	0.498	0.554	-1.026	3.907	1.317	0.761
30	0.85	1.256	1.269	-0.938	0.211	1.168	-0.848	-0.011	0.667	2.12	-0.292	2.192	3.332	6.259	5.012	6.423	7.878	5.693		30	0.915	0.48	-1.048	0.845	-0.054	1.216	0.283	1.472	0.552	-0.088	0.26	-0.641	0.852	1.418	0.014	2.729	2.733	-0.449
31	-1.449	-0.677	1.154	-0.624	1.13	1.23	-0.291	0.633	1.03	2.992	0.65	2.519	6.079	6.271	7.129	5.037	7.492	6.369		31	-0.304	0.936	-0.125	-0.379	0.001	0.015	1.779	0.28	-0.236	-0.636	0.903	0.556	-0.218	-1.276	0.303	5.647	2.867	1.227
32	-1.973	-0.327	2.104	-1.028	0.979	-0.377	0.366	1.017	0.925	3.17	0.646	2.971	5.841	5.461	4.83	5.578	8.161	6.781		32	0.597	0.887	-0.346	1.062	-0.312	-0.394	-0.775	-1.008	1.664	-0.348	0.608	-2.304	1.973	1.33	1.13	4.536	0.548	0.415
33	-0.27	0.631	2.019	-2.156	-0.204	1.988	-1.287	0.598	1.566	1.809	0.85	0.567	6.757	5.84	7.77	9.073	8.603	6.138		33	0.279	1.292	-1.429	1.059	0.297	-1.215	-1.51	-1.264	1.024	-1.561	1.975	0.448	-0.044	1.315	1.965	4.662	2.785	0.758
34	-0.862	1.194	1.528	0.324	-0.88	1.5	-0.598	0.87	2.095	4.472	0.676	1.096	5.72	4.89	6.724	9.078	8.757	5.613		34	-0.343	0.854	-0.936	0.308	0.392	0.004	0.277	0.099	-1.951	-0.428	1.193	-1.861	1.031	1.363	-0.472	4.867	0.106	0.302
35	-0.489	-0.252	0.979	0.231	-0.914	2.753	-0.59	0.081	-1.521	3.877	2.373	1.009	6.377	7.17	7.129	7.271	7.638	7.167		35	0.419	1.61	-0.902	0.564	0.635	-0.579	0.805	0.596	0.574	0.414	1.651	0.581	0.594	1.96	0.159	7.183	1.544	1.166
36	-1.527	1.474	1.348	-0.511	-0.114	-0.386	-1.285	-0.717	1.387	1.872	1.572	2.687	6.925	6.337	6.437	8.734	9.105	3.438		36	1.59	1.568	-0.48	1.061	1.204	2.372	-0.778	0.084	0.63	-0.243	1.139	-1.668	0.583	0.989	0.054	7.17	3.786	3.167
37	0.291	0.492	0.699	0.472	-1.04	1.893	-0.73	-0.739	1.933	3.954	0.904	2.574	7.05	5.646	5.08	9.354	9.063	5.036		37	-0.425	0.649	-1.334	-0.267	1.55	0.588	-0.402	0.542	0.746	2.044	0.204	-0.142	0.936	1.758	1.965	7.373	1.826	2.418
38	0.581	-1.626	0.689	0.214	-0.922	1.179	-3.316	1.325	-1.437	3.769	-0.023	3.237	7.463	8.087	4.945	8.077	9.062	5.953		38	0.755	0.338	-0.788	1.993	0.676	1.163	-0.264	-1.428	1.244	0.083	0.941	0.063	0.822	0.141	2.176	5.935	1.439	0.674
39	1.501	-1.262	1.493	2.062	-0.595	0.503	-1.807	-1.422	2.674	3.932	0.768	4.171	6.466	9.06	7.665	7.258	8.69	6.901		39	-0.097	1.332	-1.106	-0.492	0.776	1.994	-0.351	2.028	-0.711	0.907	2.316	-0.785	0.931	0.59	1.834	6.339	3.452	0.849
40	-0.588	0.001	-0.251	-0.054	1.27	2.169	-3.581	1.214	0.691	3.088	1.119	1.957	7.54	7.541	6.908	10.656	8.417	7.154		40	-1.124	0.911	-1.591	0.691	-0.452	-0.067	0.18	-2.463	0.074	1.605	-0.729	-0.891	1.191	-0.367	1.354	4.822	1.588	1.905
41	0.435	0.084	2.421	-0.315	0.352	2.801	0.006	-1.343	1.393	2.557	2.685	3.392	6.875	7.29	8.329	10.298	9.76	8.859		41	-0.289	-0.624	0.773	0.527	0.241	-0.587	-1.902	-0.64	2.533	1.188	-0.188	0.188	-0.17	2.002	-0.092	7.577	2.68	0.988
42	-0.4	0.287	1.138	0.222	3.218	0.526	-2.079	-0.108	0.552	2.63	0.994	2.194	6.219	7.076	6.52	11.168	7.988	8.905		42	0.435	1.716	-0.779	2.176	-0.843	-0.418	-1.26	1.37	0.174	2.53	0.811	-0.971	0.601	0.954	0.348	5.667	2.899	2.652
43	-0.039	-0.871	1.578	-0.323	1.18	1.279	-2.459	1.461	1.666	3.858	1.427	0.23	7.563	8.559	8.019	10.345	10.214	6.762		43	0.803	1.117	-0.146	2.768	0.601	-1.2	-0.655	0.88	-0.143	1.028	1.1	-0.663	-1.653	1.087	-0.518	7.834	2.417	2.598
44	-1.75	-0.793	1.241	1.431	0.787	1.396	0.023	1.894	0.468	4.914	2.793	2.082	9.748	9.124	6.635	9.793	7.519	8.124		44	0.461	0.998	-0.6	-0.188	0.161	0.208	-1.241	-0.379	0.912	-0.541	-0.884	-1.186	2.125	1.96	1.539	7.62	3.221	3.198
45	-1.324	0.725	0.589	0.905	0.249	2.075	-0.996	-1.436	1.984	5.157	1.083	3.188	9.709	8.655	6.349	12.027	10.846	6.947		45	0.62	1.133	-1.172	0.618	0.35	0.217	-1.009	-0.772	0.18	0.125	0.7	-0.342	0.15	0.01	0.371	8.07	1.66	4.423
46	-1.925	0.618	1.286	-1.012	-2.484	1.354	-1.321	0.869	3.77	2.848	1.32	2.911	8.492	9.737	7.123	12.865	9.998	8.767		46	0.893	0.02	-1.51	1.201	0.753	-0.218	0.641	1.715	0.476	0.752	0.992	-1.279	0.111	3.683	1.539	9.472	3.181	4.1
47	0.293	-1.621	0.399	-2.265	0.308	2.971	-1.621	0.753	1.667	4.22	2.071	4.336	11.452	7.196	7.705	11.844	11.914	5.604		47	-1.116	1.751	-0.693	1.766	1.228	1.552	0.055	0.602	-0.535	0.024	0.261	0.478	-0.919	0.66	1.878	9.868	4.069	2.453
48	-0.093	0.689	0.365	0.522	1.107	2.048	-1.739	0.969	1.569	4.739	1.763	4.189	9.858	9.959	7.839	12.95	10.021	5.977		48	-0.084	-1.416	0.306	1.357	0.955	-0.483	-1.896	0.572	-1.072	-0.073	-0.031	-2.314	0.592	0.5	0.647	8.271	3.618	3.3
49	-1.811	-0.238	0.339	0.729	0.319	1.082	-2.129	1.634	2.661	3.765	2.267	4.372	9.957	9.833	7.146	12.757	9.456	8.758		49	-0.228	1.835	-0.145	0.668	-0.011	-0.2	-0.097	0.099	1.504	-0.32	0.527	1.011	1.888	-0.498	2.061	8.533	2.952	2.778
50	-1.216	-0.346	-0.635	-0.733	-0.077	1.836	-0.771	3.087	0.421	3.564	3.717	4.186	10.737	10.324	6.215	13.94	10.34	8.401		50	1.052	0.131	-1.277	0.502	0.35	0.91	0.209	-0.206	-0.165	1.732	0.475	-1.05	1.057	0.398	0.537	8.492	4.005	1.852
51	-0.185	0.418	-0.107	0.193	0.357	2.792	-1.399	0.08	2.318	3.171	2.618	2.118	12.828	10.34	8.423	12.14	10.412	7.025		51	-0.251	1.413	-0.556	1.31	-0.588	0.07	1.313	-0.624	0.289	0.514	1.313	0.801	1.708	0.734	1.595	9.512	4.849	4.836
52	0.765	-0.061	0.183	-0.932	-0.211	2.677	-0.816	0.595	1.128	2.633	0.606	3.237	9.896	10.759	4.894	14.351	11.592	8.642		52	-0.893	0.594	0.825	1.601	-0.32	-0.136	-0.105	-0.166	0.988	0.132	0.987	-1.675	3.158	0.59	3.271	7.546	3.719	1.695
53	0.451	-0.491	-0.156	-0.449	0.473	0.858	-0.449	-0.907	3.478	3.127	2.044	4.211	11.439	8.086	8.632	12.967	12.056	8.37		53	0.55	1.512	0.025	0.464	-0.431	-0.064	-1.441	-1.346	0.359	-0.313	0.192	-1.083	1.398	1.236	2.505	8.946	3.101	2.666
54	-0.276	0.382	0.082	-0.019	0.993	2.054	-0.466	1.274	2.178	5.1	2.793	5.202	9.061	10.933	9.054	14.244	10.305	8.468		54	0.812	1.257	-1.684	1.548	2.314	-0.268	-1.134	2.624	1.556	1.065	0.287	-0.031	3.556	-0.186	0.72	7.313	2.639	4.556
55	0.942	-0.953	1.775	0.838	0.521	1.044	0.288	0.465	0.205	2.292	3.829	4.792	10.604	10.832	7.851	15.344	13.15	9.511		55	-0.027	0.721	-0.893	1.037	-0.527	-0.604	-1.064	-0.749	-0.231	-0.315	-0.77	-0.061	-0.124	1.95	1.13	9.046	2.918	3.279
56	-0.178	-1.479	0.852	-0.613	-0.544	2.173	-0.223	0.791	0.692	2.262	1.633	0.88	11.238	9.836	7.248	13.665	12.657	8.518		56	0.338	1.282	-1.289	-0.056	0.624	-1.286	-0.357	0.021	-0.518	1.243	0.942	-0.869	1.621	1.464	1.392	8.693	2.39	3.4
57	-0.676	0.939	1.81	-0.448	0.662	1.858	0.381	0.588	4.437	6.124	0.418	2.269	9.941	11.085	9.182	14.201	12.432	8.881		57	-0.287	0.546	-2.084	1.057	0.158	0.369	-1.088	1.568	0.106	2.866	1.434	1.098	0.913	0.426	1.139	9.716	4.366	3.919
58	1.745	-0.191	0.61	1.145	1.731	2.255	-1.168	0.337	1.625	3.754	2.426	2.592	12.041	9.365	8.563	15.624	11.892	8.852		58	0.535	0.695	-2.112	1.375	2.128	0.782	-0.317	0.321	0.15	1.173	1.965	0.591	2.537	1.119	2.392	11.442	2.201	5.439
59	-0.348	-0.594	0.821	-1.446	-0.48	0.812	-0.36	0.282	1.937	4.895	3.669	4.354	12.682	10.964	8.392	14.584	11.399	9.581		59	-0.811	-0.163	-0.386	-1.255	-0.779	-0.413	1.183	0.157	0.776	0.746	1.569	1.404	1.82	2.292	1.611	12.054	3.245	4.506
60	0.174	1.861	1.415	0.269	1.771	1.353	-0.227	1.169	1.499	3.744	4.387	1.689	12.233	12.618	6.818	15.701	12.573	8.417		60	0.941	0.369	0.37	0.612	0.741	-0.282	0.679	0.144	0.352	1.213	1.904	-0.782	0.996	0.834	2.745	13	2.18	4.701
e
PI assay	DMSO subtracted data
No CaCl2																				With CaCl2
Time (min)	0 μM			0.625 μM			1.25 μM			2.5 μM			5 μM			10 μM				Time (min)	0 μM			0.625 μM			1.25 μM			2.5 μM			5 μM			10 μM
0	-3.33	3.08	-4.409	-4.766	-0.918	-3.139	-2.59	-2.224	-2.196	-3.139	-1.779	-1.426	-1.106	-2.69	-1.849	0.976	0.163	0.074		0	-0.699	0.897	-0.758	-2.739	0.168	0.143	-3.621	0.336	0.142	-1.729	-0.187	-2.88	-2.443	-0.205	-2.543	-1.063	5.443	-0.143
1	0.195	3.582	-3.251	-4.191	0.896	-3.53	-0.564	-3.306	-4.413	-2.435	-2.042	-3.095	-2.457	-0.63	-3.73	-0.044	-0.626	1.279		1	-0.2	0.368	-2.125	-1.413	-0.204	0.424	-1.103	0.965	-1.743	-2.93	1.415	-0.788	-1.609	1.067	1.03	0.464	5.646	-4.086
2	-0.42	2.549	-2.791	-2.749	-1.274	-5.24	-5.578	-1.507	-5.09	-1.116	-2.453	-3.726	-1.725	0.602	-2.166	1.736	-0.703	1.921		2	-1.937	1.807	-3.523	-1.422	-1.035	-0.33	-0.83	2.941	-0.636	-0.891	1.06	0.597	-4.109	0.426	-0.151	0.452	6.486	-3.988
3	-2.408	3.308	-3.604	-2.294	-1.607	-2.173	0.793	-1.834	-4.103	-1.133	-3.293	-3.045	0.161	-1.296	-1.553	2.821	0.386	1.351		3	-1.51	1.129	-1.545	-1.149	0.491	-0.949	-1.709	-0.108	0.529	-1.575	1.255	-0.449	-1.571	0.072	-1.466	0.882	6.103	-3.663
4	-1.812	1.81	-4.556	-3.093	0.242	-4.642	-2.081	-0.988	-4.235	-1.289	-1.727	-3.021	-0.125	-1.066	-2.22	2.368	2.953	2.151		4	0.277	0.503	-4.977	-2.133	2.061	0.007	-1.968	0.477	-1.132	-0.956	1.636	0.289	-1.829	1.422	-0.361	0.565	5.236	-2.707
5	-0.699	1.128	-3.437	-1.98	-0.071	-5.189	0.946	-2.457	-4.615	-0.39	0.465	-3.178	0.129	-0.687	-3.17	5.79	0.584	2.069		5	-1.429	-0.922	-1.278	-0.343	0.568	-0.555	-0.042	1.861	-1.647	-1.207	-0.606	1.82	-2.685	-0.282	-1.723	-0.445	5.521	-2.349
6	-3.709	1.148	-2.578	-4.44	-0.722	-3.813	-2.248	-0.093	-4.033	-2.73	-0.535	-3.226	0.343	-1.178	-2.018	4.317	1.656	2.837		6	0.555	0.546	-2.753	-1.734	0.892	-2.006	-1.599	0.649	-2.296	-1.247	0.019	-1.032	-2.897	-0.1	-4.308	0.523	5.141	-1.059
7	-3.171	2	-3.253	-2.664	-0.962	-4.627	-2.363	-2.213	-3.242	-2.126	0.016	-3.538	0.66	0.332	0.212	7.525	4.958	3.46		7	0.009	1.556	-3.166	-0.843	-0.212	-0.448	-0.263	2.33	-1.144	-2.848	-1.471	0.644	-2.174	1.837	-1.292	1.856	3.419	-3.645
8	-1.753	1.488	-1.968	-2.536	1.033	-3.648	-1.103	-0.708	-4.594	-0.565	-0.505	-4.41	1.524	2.962	1.021	8.516	3.507	5.48		8	-2.398	-0.536	-1.77	-1.081	-0.494	-1.656	0.487	0.007	1.084	-1.825	0.035	0.032	-1.829	-0.451	-2.532	0.613	6.49	-2.928
9	-1.596	0.05	-3.655	-3.51	0.752	-0.457	-1.432	-1.635	-2.952	-1.577	-0.776	-3.689	2.144	-0.172	-0.312	8.951	4.563	5.751		9	-0.316	0.398	-1.367	-1.704	0.5	-0.367	-0.815	1.252	0.614	-2.379	0.836	0.063	-1.78	0.747	-0.794	1.668	6.626	-2.03
10	-2.048	-0.562	-3.974	0.271	0.173	-1.508	-1.841	-0.32	-2.714	-1.552	0.325	-2.035	4.71	2.23	-0.224	8.762	4.302	7.333		10	0.435	0.309	-1.37	-0.956	0.706	0.033	-3.08	0.162	-1.023	-2.201	-0.501	1.208	-2.254	0.496	-3.81	-0.733	6.585	-3.349
11	-2.167	0.811	-1.374	-4.051	-0.573	-1.172	-1.429	-1.534	-3.633	-0.803	1.099	-1.667	2.958	1.605	1.581	9.79	4.322	8.015		11	-0.316	-0.306	-0.745	-0.471	0.671	-1.755	-0.493	0.321	-0.796	-1.608	-1.945	-1.204	-0.28	1.334	-2.355	2.423	7.074	-3.48
12	-1.729	-0.31	-2.005	-3.208	-0.973	-1.466	-1.995	-3.401	-4.372	-1.642	-0.341	-1.196	5.113	2.636	1.02	12.725	7.205	6.124		12	-0.51	1.879	-2.231	0.53	0.907	-2.018	-0.922	-0.587	0.221	-1.631	0.242	0.31	-3.603	1.069	-2.173	0.64	7.043	-1.712
13	-2.114	-0.125	-2.537	-1.979	-1.61	-1.291	-0.901	0.957	-4.772	-1.757	-1.979	-2.752	3.044	0.439	-1.041	12.426	4.977	8.809		13	-0.861	-0.873	-2.792	-0.924	1.246	0.236	-2.293	0.146	0.016	-1.676	1.445	2.425	-1.834	2.269	-3.247	0.935	7.919	-2.805
14	-1.524	-0.488	-1.989	-3.221	-2.92	-2.539	-1.58	0.053	-3.346	0.532	-1.358	-1.068	4.52	1.629	2.379	13.643	6.588	9.327		14	-1.592	-0.342	-1.696	-1.729	0.601	-0.749	-0.019	1.814	-0.684	-2.465	-0.512	-2.309	-1.814	2.742	-0.381	-0.513	7.368	-1.812
15	-2.146	-0.04	-2.092	-4.989	-2.401	-2.929	-1.828	-0.981	-1.645	-0.303	2.454	-3.593	4.595	1.192	1.153	16.948	5.861	7.131		15	-0.407	1.813	-1.41	-1.683	1.146	-0.833	-1.34	-0.973	0.198	-2.498	-0.501	-0.751	-3.875	2.609	-1.834	2.141	7.297	-1.095
16	-2.073	0.571	-5.031	-4.138	-1.155	-1.251	-1.456	0.243	-2.894	0.899	-0.891	-1.778	5.602	1.129	0.139	15.168	5.081	9.337		16	0.186	0.787	-2.828	-0.404	-1.158	-0.342	-3.275	0.27	-1.706	-0.934	1.761	-0.816	-0.279	0.012	-2.222	-0.286	8.078	-2.484
17	-1.613	-0.334	-3.295	-2.702	-1.921	-1.935	-0.663	-1.866	-4.967	1.474	0.853	-3.51	4.875	0.964	1.292	15.346	6.568	9.359		17	-2.242	0.325	-1.549	-2.368	0.954	-0.947	-1.245	-1.163	-0.817	-1.861	-1.285	0.872	-2.883	1.798	-1.039	0.511	7.455	-2.317
18	-1.505	2.092	-3.642	-4.836	-2.511	-0.597	-1.158	-0.739	-2.405	-0.869	-0.034	-2.558	5.651	1.882	1.374	13.704	7.291	9.685		18	-1.27	1.051	-1.038	-2.174	-0.434	-1.57	-1.442	1.437	-1.203	-2.936	-0.673	-1.618	-0.174	0.276	-1.122	3.839	9.358	-3.115
19	-2.483	0.199	-3.097	-2.764	-2.319	-3.348	-1.081	-1.705	-2.022	0.689	0.052	-3.037	5.916	2.242	3.348	16.996	8.054	11.114		19	0.157	1.039	-2.376	-2.029	2.814	-1.331	-0.18	0.008	-2.666	-0.665	0.752	-1.454	-2.53	2.696	-1.936	3.194	7.926	-3.505
20	-2.512	1.267	-3.461	-4.389	-2.687	-0.985	-0.322	-2.227	-2.997	1.335	-0.142	-1.757	5.913	1.422	4.579	18.653	5.907	10.092		20	-2.469	0.826	-2.014	-0.608	-0.111	-1.869	-0.626	0.324	-0.65	-1.696	1.267	-1.765	-1.897	1.474	-2.151	1.646	9.458	-1.26
21	-0.767	-1.926	-2.992	-3.35	-1.922	-0.933	-0.498	-2.317	-2.952	-0.338	0.343	-2.534	7.109	2.049	2.234	18.161	7.537	9.157		21	-0.271	1.79	-2.089	-0.934	-1.782	-1.576	-0.964	0.003	-0.436	-1.897	0.487	-0.162	-1.376	1.022	-1.339	2.239	9.281	-3.346
22	-2.738	-0.775	-2.911	-3.029	-2.111	-1.484	-0.465	-0.332	-1.007	2.172	0.784	-2.867	7.187	1.849	2.87	18.87	6.606	12.348		22	-1.164	0.49	-0.134	-2.069	-0.581	-0.776	-0.848	-0.542	-0.988	-2.629	-0.08	-1.828	-2.935	1.498	-3.193	2.022	9.061	-1.029
23	-1.57	-1.454	-4	-2.803	-1.646	-1.69	-1.688	-2.227	-1.473	0.549	-0.636	-1.689	7.167	1.809	5.227	21.676	8.736	9.358		23	0.157	0.775	-0.772	-0.57	0.14	-2.074	-0.967	-0.781	-1.55	-2.024	1.827	-2.368	-2.19	2.136	-1.809	2	13.202	-1.224
24	-1.227	-1.867	-3.126	-2.03	0.311	-0.398	-0.832	-1.235	-1.676	1.601	0.364	-1.491	7.101	3.133	5.182	20.506	6.528	9.808		24	-1.181	-0.883	-0.729	-0.965	-1.295	-0.789	0.527	1.351	-1.284	-0.831	0.862	-1.142	-2.565	0.348	-2.27	4.403	11.486	-1.696
25	-1.471	-0.914	-2.62	-3.046	-2.968	-1.597	-1.626	-1.832	-0.651	1.389	0.475	-1.621	8.873	4.173	3.869	22.668	8.987	10.95		25	-0.184	1.031	-2.44	-1.641	-0.847	-1.828	-0.601	-0.445	-0.606	-1.905	0.25	-1.433	-0.747	2.505	-2.728	4.27	10.41	-0.297
26	-2.07	-2.303	-3.781	-1.72	-2.495	-2.847	-0.685	-0.832	-1.232	2.271	2.183	1.85	9.908	2.923	2.711	23.479	6.475	11.643		26	0.927	-0.114	-1.902	-1.854	-1.521	-2.536	-1.737	0.287	1.198	-2.457	0.153	-1.011	-1.563	2.36	-0.586	4.549	12.525	-1.474
27	-1.928	1.24	-4.058	-2.943	-3.523	-1.616	0.726	-0.335	-0.532	2.859	1.244	-0.825	10.151	3.938	5.036	22.911	8.692	10.508		27	1.273	1.707	-1.469	-1.401	0.963	-2.32	-2.197	-0.43	-1.94	-2.056	0.294	-1.339	-2.041	0.661	-1.01	3.255	11.731	0.973
28	-2.58	0.091	-1.339	-3.251	-3.001	-2.051	-1.918	-1.77	-1.277	2.1	2.046	-2.112	8.993	3.531	4.1	21.868	5.832	12.457		28	-0.932	0.921	-2.372	-2.401	-0.027	0.127	-1.926	-0.867	0.895	-2.945	0.887	-0.761	-2.668	1.52	0.179	6.624	11.51	-0.073
29	-1.052	0.398	-3.084	-0.904	-1.774	-1.954	-1.174	0	-2.105	3.604	0.553	-1.738	8.045	4.259	3.368	21.807	7.604	10.296		29	-1.176	0.455	-1.162	-0.237	-0.392	0.142	-1.534	1.102	-1.258	-1.708	0.263	-1.192	-1.546	2.21	-2.33	6.674	12.398	0.453
30	-1.595	-0.385	-2.981	-3.309	-1.817	-1.562	0.539	-1.219	-2.711	2.58	0.86	-1.855	10.762	5.575	6.829	23.692	5.944	13.744		30	-1.533	-0.19	-0.045	-1.003	0.879	0.302	-1.671	1.108	-0.919	-2.304	1.211	-1.743	-0.644	2.53	-2.133	6.247	12.784	-0.012
31	-2.041	-0.938	-2.542	-3.651	-3.5	-0.74	-0.649	-2.36	-2.132	3.698	0.956	-0.777	11.496	5.496	5.12	24.822	6.554	11.254		31	0.01	0.792	-1.306	-0.506	-0.153	0.639	-0.275	1.764	0.269	-1.522	1.092	-1.398	-3.152	3.331	-1.271	7.707	12.679	-0.186
32	-2.1	-0.062	-2.24	-4.399	-2.953	-2.658	0.204	-0.305	-1.803	4.484	1.414	0.654	11.747	6.79	5.935	24.316	7.319	12.322		32	-0.12	-0.853	-1.602	-0.496	-0.027	-0.897	-1.3	1.25	-1.32	-2.111	1.454	-1.933	-0.652	3.179	0.038	6.865	14.848	-0.466
33	-1.107	-0.183	-3.275	-2.242	-4.335	-0.915	-1.715	0.485	-1.461	3.05	2.581	0.288	12.829	7.101	3.832	26.608	7.331	12.243		33	-1.11	1.198	-3.011	-1.658	0.619	0.842	-1.148	1.736	-0.428	-1.055	0.209	-0.339	0.046	6.233	-2.281	8.014	15.925	-0.703
34	-1.432	-2.306	-3.25	-1.558	-3.025	-2.143	-0.032	-1.376	-0.328	4.738	1.912	1.817	13.922	6.983	7.292	26.875	8.044	12.71		34	-2.875	1.724	-1.261	-1.293	-0.935	-1	-1.612	-0.394	0.139	0.304	2.14	-0.491	1.031	4.375	-1.293	8.664	16.953	0.602
35	-1.006	-2.075	-4.3	-2.768	-0.871	-1.258	-0.547	-0.748	-1.299	1.579	2.361	2.26	13.289	6.26	8.492	24.757	7.601	11.623		35	-1.587	0.956	-0.035	0.312	-0.564	-1.598	-1.94	-0.968	-0.573	-1.543	0.252	-1.516	0.105	4.735	-0.768	10.184	14.722	1.295
36	-1.172	0.997	-3.206	-2.7	-1.61	-1.173	-1.913	-0.545	-2.135	3.412	0.393	0.543	14.108	7.661	6.134	28.296	5.712	13.897		36	-0.901	0.401	-1.586	-2.104	-1.228	-0.38	-2.964	-0.758	-1.281	-1.774	1.002	-1.398	1.355	4.426	0.235	11.202	17.778	0.903
37	-1.736	0.24	-4.497	-2.949	-2.401	-2.477	-1.381	-1.772	-0.544	5.239	2.387	1.52	15.403	6.591	7.867	28.677	6.909	13.273		37	-1.127	0.661	-2.257	-1.271	1.102	-0.624	-1.314	0.901	-1.207	-1.239	-0.923	-1.381	0.092	4.505	-0.939	9.318	16.313	1.006
38	-3.538	0.058	-3.164	-2.506	-3.092	-4.076	0.222	-1.124	-3.312	4.242	3.124	0.253	14.161	7.88	8.257	29.126	7.652	12.685		38	-1.508	0.999	-2.981	-0.058	-1.65	-1.174	-1.255	-0.424	0.842	-1.008	1.928	-0.616	1.845	5.396	0.924	12.146	16.246	1.154
39	-1.414	-1.277	-3.577	-2.267	-3.553	-1.471	0.515	-0.104	-1.597	3.387	3.363	2.086	13.957	6.244	7.118	32.402	7.224	15.016		39	0.136	0.529	-0.865	0.299	0.226	0.939	-2.365	1.104	-1.372	-1.251	0.904	-2.698	-0.111	4.577	0.406	11.365	17.464	-0.514
40	-0.187	0.796	-3.828	-1.669	-3.196	-2.779	0.468	0.027	-2.439	4.765	2.624	0.98	14.679	7.097	8.775	31.013	7.714	13.855		40	0.448	1.255	-2.207	-1.44	-0.712	-1.53	-3.018	2.926	-0.538	-2.267	2.42	-3.106	2.231	5.647	0.265	12.51	17.825	1.337
41	-3.495	0.665	-2.494	-2.344	-3.261	-0.738	1.057	-0.54	-2.319	5.064	3.632	-0.403	17.368	7.855	9.473	30.27	7.271	13.51		41	-0.225	-0.066	-0.283	-1.128	0.05	1.349	-1.173	0.652	-0.109	-2.757	1.212	-2.656	1.435	6.377	-0.312	12.097	17.059	2.439
42	-0.951	0.339	-4.058	-1.114	-2.577	-1.579	1.379	-0.277	-2.405	5.659	3.36	2.115	16.662	5.313	9.921	30.859	5.799	12.369		42	0.537	-0.471	0.04	-0.511	0.233	-2.086	-1.829	1.705	0.46	-0.641	2.727	-2.21	3.979	7.058	0.544	13.007	18.209	0.23
43	-2.342	0.251	-4.56	-2.54	-2.065	-1.189	-0.567	-2.069	-3.431	4.369	4.125	1.597	16.863	7.575	10.473	30.155	6.866	14.353		43	0.54	0.186	-1.26	-0.945	0.598	-0.438	-1.131	0.535	-1.261	-0.515	2.335	-1.063	2.144	6.61	1.213	14.367	19.044	2.826
44	-2.375	1.433	-2.103	-2.071	-3.866	-1.132	0.602	-1.663	-1.325	5.082	4.497	2.257	18.906	8.04	10.516	33.537	8.115	11.112		44	-0.561	-0.546	-2.479	-0.206	0.704	-0.313	-1.729	1.284	-1.606	-1.076	4.957	-0.453	2.621	7.222	2.635	15.994	18.896	1.979
45	-0.655	-1.376	-5.04	-1.088	-2.314	-1.008	-0.252	-1.299	-3.738	5.37	2.268	2.73	18.01	10.249	8.879	30.415	8.444	13.684		45	0.465	-0.078	-0.518	-1.465	1.37	-0.73	-1.204	0.992	-0.081	-1.36	1.868	-1.094	2.585	5.37	0.589	16.983	16.317	2.396
46	0.327	-1.09	-4.533	-3.554	-2.104	-2.126	1.881	-2.744	-3.594	5.034	3.078	2.281	19.492	7.237	9.829	33.518	7.637	13.357		46	-1.047	-0.293	-1.875	-2.409	0.661	-1.424	-1.851	1.276	0.372	0.129	1.659	-1.101	2.33	9.703	0.215	18.47	19.394	2.667
47	-2.384	1.303	-2.966	-4.235	-2.562	1.534	0.632	-1.976	-3.245	3.328	3.304	4.046	17.843	8.965	9.341	32.948	5.854	11.87		47	-0.06	0.803	-1.946	-0.048	-0.645	-2.287	-1.565	2.193	-1.576	-1.678	2.48	-1.062	4.416	8.157	0.439	14.307	19.688	1.369
48	-0.799	-0.367	-4.816	-1.23	-3.408	-2.152	0.946	-1.393	-4.785	4.753	3.237	3.311	18.669	8.097	8.525	34.763	4.589	14.13		48	-1.629	1.229	-1.938	-0.775	-0.421	-0.721	-1.974	0.018	-0.035	-1.309	4.224	1.578	6.037	6.893	1.079	18.495	19.474	2.314
49	-2.301	-0.195	-3.744	-1.626	-0.846	-1.334	0.024	1.656	-4.018	5.694	2.692	3.615	19.028	9.066	8.914	35.077	7.674	12.744		49	-1.543	2.158	-2.076	-0.482	-0.125	0.04	-1.127	0.921	0.641	0.173	2.837	0.369	6.261	8.15	2.839	18.416	18.966	2.268
50	-1.8	0.386	-3.014	-2.078	-0.311	-1.132	0.611	-0.602	-2.565	5.459	3.834	1.765	19.451	6.675	9.342	35.951	6.703	14.688		50	-1.87	-0.061	-0.972	-1.81	-1.719	-0.462	-2.394	1.076	-0.293	-0.903	2.291	0.388	5.274	8.375	3.631	18.493	18.822	3.041
51	-1.396	-0.75	-2.033	-2.511	-3.748	-0.057	1.014	1.118	-1.996	5.803	4.193	1.481	17.903	8.605	10.631	35.286	9.51	13.511		51	0.369	-0.976	-1.705	-2.095	1.339	-0.934	-1.045	0.513	-1.323	-0.392	2.788	0.557	5.564	8.187	1.097	20.091	20.13	2.329
52	-1.574	-0.821	-3.697	-2.896	-2.581	-1.252	-1.556	1.206	-2.125	4.817	4.904	2.33	21.615	9.974	9.231	36.843	6.011	15.033		52	0.4	1.702	-1.825	-1.17	-0.108	-1.989	-1.988	2.489	-0.311	1.747	3.442	0.91	5.242	9.76	1.363	20.057	19.297	4.669
53	-3.67	-0.859	-3.025	-2.065	-2.315	-1.318	-0.963	-0.253	-2.464	5.631	3.403	3.214	19.95	8.7	10.405	35.373	8.335	14.395		53	0.463	0.309	-1.312	-0.712	1.912	-1.343	-2.225	1.461	-0.395	-0.051	3.672	-1.215	6.73	9.233	3.861	18.047	21.228	4.642
54	-0.613	-1.343	-2.738	-1.923	-1.378	-2.267	0.171	-0.837	-3.776	5.519	4.116	1.706	20.612	9.25	10.221	37.174	8.677	14.39		54	0.262	2.328	-1.563	-1.9	0.128	0.576	-0.52	3.03	-2.005	-0.071	4.11	-0.976	7.041	9.313	2.965	20.97	19.265	3.032
55	-3.58	-0.001	-1.05	-3.556	-1.404	-1.833	1.089	0.488	-3.922	7.213	4.358	3	22.329	8.757	11.694	39.473	8.505	14.086		55	-0.725	-0.585	-2.269	-0.492	-0.835	0.624	-0.09	0.94	-0.647	0.199	3.784	1.011	8.522	10.621	2.374	23.834	20.192	3.454
56	-1.43	-1.162	-3.669	-1.48	-1.777	-1.791	0.68	0.592	-2.208	3.794	2.321	4.021	18.821	10.527	10.001	39.316	9.409	14.202		56	-0.861	0.924	-1.679	-0.445	-0.633	-0.184	-2.082	2.528	-0.224	0.602	4.901	0.957	8.387	10.371	2.322	21.827	20.658	3.853
57	-2.711	-0.483	-3.038	-4.538	-3.44	-2.702	0.998	0.128	-1.47	7.138	3.085	2.137	21.281	9.122	11.076	38.483	8.789	12.967		57	1.965	0.547	-1.076	-1.523	0.986	-0.927	-1.83	1.734	0.096	0.967	4.877	0.448	8.037	11.169	3.65	23.23	20.042	4.942
58	-3.183	0.118	-2.666	-2.158	-1.871	-2.133	-1.156	0.739	-3.397	5.251	4.115	5.162	21.627	10.795	8.939	38.592	7.872	13.959		58	-2.357	1.27	-1.907	-1.847	2.858	-1.574	-1.239	1.561	-1.069	1.38	4.649	0.458	10.042	10.615	1.829	23.024	20.56	4.432
59	-3.241	-2.022	-2.332	-2.23	-1.221	-1.786	-0.509	-0.205	-1.443	5.473	4.875	3.396	23.1	10.001	11.508	39.872	7.677	14.216		59	1.591	0.31	-1.093	-0.908	0.883	1.072	-1.188	2.132	-0.863	0.762	5.383	0.838	9.061	11.416	3.025	22.336	19.333	4.711
60	-1.829	-2.482	-1.508	-3.72	-1.978	-1.96	0.978	-0.082	-1.067	6.453	3.339	4.682	22.061	9.982	12.036	37.846	8.401	14.101		60	-1.168	1.518	-3.109	-1.734	0.117	0.089	-1.697	1.165	-1.032	1.594	5.098	0.592	7.179	11.444	4.097	22.886	22.836	5.599
g
Internalization and Viability		Data from CPP_Fab_trans_all_data tab	Internalization as fold increase over Fab only						Viability relative to DMSO control
	Internalization						Viability
[CPP] (μM)	anti-gD Fab			anti-TfR1 Fab			anti-gD Fab			anti-TfR1 Fab
2.5	17.2857	0.720561	1.94915	7.90702	1.83045	1.10897	92.9542	115	102.837	119.25	108	168.366
5	26.8381	0.801632	2.29031	9.84341	1.90257	0.463307	111.818	121	109.865	122.642	91.4	123.716
10	32.7153	0.974851	3.74382	15.1245	1.67092	1.27617	112.557	100	126.875	111.682	67.7	198.721
20	25.4679	0.976893	6.3786	13.4043	1.0691	2.23039	99.752	95.9	251.419	121.171	48.5	256.888
40	15.6485	1.46411	7.71679	7.87322	1.39165	3.49431	89.5296	61.1	184.195	70.867	46.4	239.348
h
Internalization and Viability		Data from Fab-CPP_cis_all_data tab	Internalization as fold increase over Fab only						Viability relative to average of no Fab cells
	Internalization						Viability
[CPP] (μM)	anti-gD			anti-TfR1 Fab			anti-gD			anti-TfR1 Fab
0.125	24.6053	4.53631	11.08	9.09926	3.16275	5.00559	116.405	126.325	101.92	126.919	137.528	121.341
0.25	28.0087	11.4939	10.9706	28.1114	5.21712	3.91991	114.562	126.902	107.576	120.113	141.669	131.37
0.5	22.7376	11.2984	11.2104	8.91649	6.93736	7.27146	105.827	114.391	105.982	126.656	129.417	120.13
1	14.1921	9.28671	10.4782	2.58555	6.64174	8.58355	106.847	138.912	113.082	117.843	115.489	121.221
2	6.97605	3.43537	9.47912	5.79735	7.19645	7.00335	70.3658	90.4848	98.8625	105.929	132.645	119.045

[truncated: 14 more sheets: SI Figure 6, SI Figure 7, SI Figure 8, SI Figure 9, SI Figure 10, SI Figure 11, SI Figure 12, SI Figure 13, SI Figure 14, SI Figure 15, CPP + HiBiT trans_100nM, CPP + HiBiT trans_1uM, CPP_Fab_trans_all_data, Fab-CPP_cis_all_data]
